# Supplementary material for: Multicancer screening test based on the detection of circulating non haematological proliferating atypical cells
Source: Mol Cancer. 2024 Feb 13;23:32. doi: 10.1186/s12943-024-01951-x (PMC10863189; doi:10.1186/s12943-024-01951-x)
Supplement: Supplementary file 1 — Supplementary Material 1 [file 12943_2024_1951_MOESM1_ESM.xlsx]

## Sheet: Foglio1
Sample name	Gender	Patient group	Classification group	Hospital	Age	Grade	Stage	Cluster *	Lympho-monocytes*	Endothelial cells*	Atypical cells*	Mitotic figure*	S-Phase (%) *	CD45 neg (%)*			Notes
PZ089	F	Cancer	Breast cancer	DMSC	90	2	1	0	2	2	1	0	37	70.8
PZ081	F	Cancer	Breast cancer	DMSC	88	2	3	1	1	2	1	0	43	61			* BDC's elements by scoring system (i.e. 1-5 atypical cells/100 cells: score 1; 5-10 atypical cells/100 cells: score 2; >10 atypical cells/100 cells: score 3).
PZ083	F	Cancer	Breast cancer	DMSC	87	3	3	1	2	1	1	0	50	73.1			Department of Experimenthal and clinical medicine (DMSC)
PZ012388	F	Cancer	Breast cancer	DMSC	86	1	2	0	1	1	1	0	55	35			San Giovanni Hospital (SGH)
PZ034	F	Cancer	Breast cancer	DMSC	80	2	3	3	3	1	3	2	61	81.2			Pugliese Hospital (PH)
PZ0106	F	Cancer	Breast cancer	DHS	77	2	2	2	3	2	2	0	56	43			Department of Health Sciences DHS
PZ075	F	Cancer	Breast cancer	DHS	74	2	2	1	2	3	2	1	41	43.4
PZ029	F	Cancer	Breast cancer	DMSC	73	3	2	1	2	2	3	0	39.5	78.9
PZ077	F	Cancer	Breast cancer	DHS	72	1	1	0	0	1	1	0	39	30.1
PZ181	F	Cancer	Breast cancer	DMSC	69	2	2	0	1	1	2	0		56
PZ016	F	Cancer	Breast cancer	DHS	66	2	2	0	2	2	1	0	37	40
PZ0009	F	Cancer	Breast cancer	DMSC	65	1	2	2	1	1	2	0	54	56
PZ111	F	Cancer	Breast cancer	DMSC	64	1	1	0	1	2	1	0	42	32
PZ048	F	Cancer	Breast cancer	DMSC	64	2	3	2	1	1	2	1	52	64.2
PZ080	F	Cancer	Breast cancer	DHS	63	2	2	1	1	2	1	0	48	63
PZ092	F	Cancer	Breast cancer	DHS	62	3	4	1	3	3	2	0	68	77.7
PZ033	F	Cancer	Breast cancer	DMSC	62	2	3	2	1	1	2	1	52	45
PZ228	F	Cancer	Breast cancer	DMSC	58	3	4	3	2	3	3	0	67.2	51
PZ022	F	Cancer	Breast cancer	DHS	56	2	3	1	2	2	2	2	53	70.7
PZ074	F	Cancer	Breast cancer	DHS	55	2	2	0	1	3	2	0	53	55.1
PZ176	F	Cancer	Breast cancer	DHS	55	2	2	2	2	2	1	1	55	47.2
PZ045	F	Cancer	Breast cancer	DMSC	55	2	3	2	1	1	2	1	57	76.5
PZ0005	F	Cancer	Breast cancer	DMSC	54	1	2	0	1	1	1	0	58	42
PZ072	F	Cancer	Breast cancer	DHS	54	2	2	0	1	0	2	0	55	59.3
PZ012344	F	Cancer	Breast cancer	DHS	53	2	2	0	2	1	1	0	42	43
PZ012342	F	Cancer	Breast cancer	DMSC	53	2	3	1	1	1	1	1	77	56
PZ168	F	Cancer	Breast cancer	DMSC	52	1	1	3	3	1	1	0	46	26
PZ130	F	Cancer	Breast cancer	DHS	51	2	2	1	2	1	1	0	42	43
PZ0190	F	Cancer	Breast cancer	DHS	50	2	3	2	2	1	2	1	65	65
PZ099	F	Cancer	Breast cancer	DMSC	48	1	1	0	1	3	1	0	57	42
PZ073	F	Cancer	Breast cancer	DHS	47	2	2	0	1	2	2	0	51	65
PZ114	F	Cancer	Breast cancer	DMSC	47	1	1	2	2	3	2	0	33	45.8
PZ076	F	Cancer	Breast cancer	DMSC	46	2	3	1	1	2	2	1	63	54.6
PZ164	F	Cancer	Breast cancer	DMSC	46	2	1	3	3	1	2	1	39	55
PZ090	F	Cancer	Breast cancer	DMSC	42	2	1	0	2	2	1	0	48	61.7
PZ012343	F	Cancer	Breast cancer	DMSC	42	3	3	0	3	1	2	0	66	56.3
PZ012369	F	Cancer	Breast cancer	DMSC	42	3	2	1	0	0	2	0	45	67
PZ078	F	Cancer	Breast cancer	DHS	42	2	2	1	1	2	1	1	49	52.3
PZ115	F	Cancer	Breast cancer	DHS	37	1	1	1	3	2	1	0	36	35.4
PZ0105	F	Cancer	Breast cancer	DHS	34	2	2	0	1	3	1	0	34	53
PZ012340	F	Cancer	Breast cancer	DMSC	34	1	2	1	1	0	1	0	48	41
PZ012370	F	Cancer	Breast cancer	DMSC	32	2	3	0	0	1	1	0	56	39.8
PZ043	F	Cancer	Breast cancer	DHS	32	3	3	1	0	1	2	0	40	77.5
PZ01230	F	Cancer	Breast cancer	DHS	31	2	4	0	1	2	1	2	61	43
PZ084	F	Cancer	Breast cancer	DHS	31	1	1	1	3	2	1	0	42	30.1
PZ038	F	Cancer	Breast cancer	DHS	30	3	3	2	0	1	3	3	59	67
PZ104	F	Cancer	Breast cancer	DMSC	23	1	2	3	2	3	3	0	62	54
PZ178	F	Cancer	Colorectal cancer	DMSC	80	2	3	0	1	1	2	0	53	65.4
PZ01200	F	Cancer	Colorectal cancer	SGH	78	1	3	2	1	1	2	1	52	53.9
PZ126	F	Cancer	Colorectal cancer	DMSC	71	1	1	2	3	1	1	0	42	36
PZ2210	F	Cancer	Colorectal cancer	SGH	67	2	1	0	2	3	1	0	39	32
PZ012348	F	Cancer	Colorectal cancer	PH	66	3	3	0	0	1	2	0	41	67.5
PZ012385	F	Cancer	Colorectal cancer	DMSC	63	2	3	1	0	1	2	0	56	67.8
PZ226	F	Cancer	Colorectal cancer	PH	62	1	1	0	1	1	1	0	41	48.9
PZ066	F	Cancer	Colorectal cancer	DMSC	62	1	1	1	1	3	0	0	39	34
PZ322	F	Cancer	Colorectal cancer	SGH	62		1	2	1	1	2	1	54	54.9
PZ166	F	Cancer	Colorectal cancer	DMSC	61	2	2	3	3	1	1	0	38	37
PZ054	F	Cancer	Colorectal cancer	DMSC	59	2	3	3	3	1	3	3	63	80
PZ012394	F	Cancer	Colorectal cancer	PH	58	2	1	0	2	0	1	0	41	36
PZ167	F	Cancer	Colorectal cancer	DMSC	49	3	3	1	0	3	0	0	44	33
PZ124	F	Cancer	Colorectal cancer	DMSC	48	3	2	3	3	1	3	0	65	78
PZ012372	F	Cancer	Colorectal cancer	DMSC	47	2	2	3	3	1	3	2	65.7	69.8
PZ110	F	Cancer	Colorectal cancer	DMSC	46	2	2	0	3	2	1	0	52	33.6
PZ012351	F	Cancer	Colorectal cancer	DMSC	43	3	4	1	1	2	2	1	56.7	55
PZ165	F	Cancer	Colorectal cancer	DMSC	42	1	2	3	3	0	2	0	44	56.7
PZ125	F	Cancer	Hepatoc carcinoma	DMSC	67	1	4	3	3	1	3	0	62	79.5
PZ091	F	Cancer	Hepatoc carcinoma	DMSC	88	4	4	2	3	3	2	1	47	58.1
PZ022	F	Cancer	Hepatoc carcinoma	DMSC	75	4	4	1	1	2	2	2	51	65.6
PZ119	F	Cancer	Hepatoc carcinoma	DMSC	67	3	4	2	3	0	2	0	55	44.8
PZ121	F	Cancer	Hepatoc carcinoma	DMSC	66	2	4	1	1	1	1	0	72	43.6
PZ107	F	Cancer	Hepatoc carcinoma	DMSC	44	1	4	1	2	3	1	0	62	44
PZ012365	F	Cancer	Hepatoc carcinoma	DMSC	22	3	4	0	0	1	1	0	77	32.8
PZ012387	F	Cancer	Hepatoc carcinoma	DMSC	67	2	4	0	1	2	2	0	51	67
PZ133	F	Cancer	Head/neck carcinoma	DMSC	61	1	1	1	3	1	1	0	39	42.3
PZ015	F	Cancer	Hepatoc carcinoma	DMSC	67	3	3	3	0	0	3	0	44	59
PZ095	F	Cancer	Hepatoc carcinoma	DMSC	60	3	3	3	3	1	3	0	66	71
PZ012357	F	Cancer	Hepatoc carcinoma	DMSC	53	2	2	0	0	0	2	0	52.3	71
PZ134	F	Cancer	No-small-cell-lung-cancer	DMSC	73	1	1	0	3	1	2	0	45	54
PZ0008	F	Cancer	No-small-cell-lung-cancer	DMSC	64	2	2	3	1	1	3	2	65	83
PZ105	F	Cancer	No-small-cell-lung-cancer	DMSC	62	2	3	3	3	1	3	0	68	71
PZ097	F	Cancer	No-small-cell-lung-cancer	DMSC	57	2	3	0	1	1	1	0	72	45
PZ012386	F	Cancer	No-small-cell-lung-cancer	DMSC	54	2	4	2	0	1	3	0	68	87
PZ053	F	Cancer	No-small-cell-lung-cancer	DMSC	50	3	3	1	1	1	2	2	54	56
PZ101	F	Cancer	malignant melanoma	DMSC	65	3	3	2	2	1	3	0	51.8	60
PZ167	F	Cancer	malignant melanoma	DMSC	58	2	1	3	3	0	1	0	52	22
PZ163	F	Cancer	malignant melanoma	DMSC	52	2	2	2	2	1	1	1	51	40.1
PZ225	F	Cancer	malignant melanoma	DMSC	51	3	2	0	2	1	1	0	32	38.9
PZ148	F	Cancer	malignant melanoma	DMSC	49	2	3	3	3	1	3	0	68.9	76
PZ037	F	Cancer	malignant melanoma	DMSC	45	1	1	0	1	1	2	0	47	50.7
PZ173	F	Cancer	No-small-cell-lung-cancer	DMSC	77	3	4	3	3	3	3	3	56	76
PZ012346	F	Cancer	No-small-cell-lung-cancer	DMSC	68	2	3	0	1	1	2	0	42	64.3
PZ229	F	Cancer	No-small-cell-lung-cancer	DMSC	53	2	2	0	3	2	1	0	39	55.2
PZ0006	F	Cancer	No-small-cell-lung-cancer	DMSC	51	2	3	2	2	2	1	0	59	34.9
PZ012341	F	Cancer	No-small-cell-lung-cancer	DMSC	41	2	2	1	0	1	2	0	43	69.4
PZ224	F	Cancer	Ovary cancer	DMSC	64	2	1	0	3	2	2	0	44	53.9
PZ109	F	Cancer	Ovary cancer	DMSC	62	2	2	0	2	3	1		45	33
PZ059	F	Cancer	Ovary cancer	DMSC	61	3	2	3	3	0	3	0	60	77
PZ108	F	Cancer	Ovary cancer	DMSC	52	2	2	0	1	1	1	0	59	53
PZ180	F	Cancer	Ovary cancer	DMSC	49	1	2	0	1	1	1	0	39	54
PZ012356	F	Cancer	Ovary cancer	DMSC	33	3	2	0	1	3	2	0	41.5	65
PZ102	F	Cancer	Ovary cancer	DMSC	32	2	2	2	3	3	2	0	43	44.6
PZ012374	F	Cancer	Pancreatic carcinoma	DMSC	72	3	4	0	0	0	3	0	42	55
PZ012371	F	Cancer	Pancreatic carcinoma	DMSC	33	2	2	3	3	2	3	0	61.2	65
PZ172	F	Cancer	Endometrial cancer	DMSC	47	2	3	3	3	2	2	0	48	54
PZ0104	F	Cancer	Thyroid cancer	DMSC	65	1	3	0	1	3	2	2	53	62
PZ012345	F	Cancer	Thyroid cancer	DMSC	40	3	4	2	2	1	3	0	50	63
PZ012366	F	Cancer	Thyroid cancer	DMSC	34	2	3	0	0	1	1	0	38	33.1
PZ094	F	Cancer	Thyroid cancer	DMSC	27	2	3	2	3	3	3	0	52	88
PZ087	F	Cancer	Thyroid cancer	DMSC	24	2	2	0	3	2	2	0	36	58.5
PZ321	F	Cancer	Thyroid cancer	DMSC	24	1	1	3	3	0	1	0	39	55.2
PZ177	F	Cancer	Endometrial cancer	DMSC	50	1	2	2	2	3	2	1	65	44.7
PZ160	M	Cancer	Angiosarcoma	DMSC	72	3	2	3	3	2	3	1	54.9	59
PZ012393	M	Cancer	Colorectal cancer	DMSC	86	2	1	0	1	0	2	0	21	63.1
PZ012383	M	Cancer	Colorectal cancer	DMSC	81	1	2	0	1	0	2	0	44	43
PZ161	M	Cancer	Colorectal cancer	DMSC	78	2	3	3	3	2	3	0	66	66
PZ319	M	Cancer	Colorectal cancer	PH	72	3	2	3	3	0	3	0	67.9	65
PZ012391	M	Cancer	Colorectal cancer	DMSC	70	2	2	0	1	0	3	1	54	56
PZ0809	M	Cancer	Colorectal cancer	DMSC	67	3	4	3	0	2	2	2	67	64
PZ162	M	Cancer	Colorectal cancer	PH	65	3	3	3	2	1	3	0	63	63
PZ085	M	Cancer	Colorectal cancer	DMSC	56	1	1	2	2	1	1	0	38	37.4
PZ012359	M	Cancer	Colorectal cancer	DMSC	55	2	2	0	1	0	2	0	42	65
PZ012379	M	Cancer	Colorectal cancer	PH	51	2	3	2	2	2	1	0	55	40.1
PZ012390	M	Cancer	Colorectal cancer	PH	48	1	2	1	1	0	3	1	55.8	58
PZ170	M	Cancer	Colorectal cancer	DHS	48	3	3	3	2	2	2	1	49	42.8
PZ116	M	Cancer	Colorectal cancer	DMSC	47	2	2	0	1	0	2	0	53	49.3
PZ012399	M	Cancer	Colorectal cancer	DMSC	43	2	4	0	1	2	2	0	29	43.8
PZ174	M	Cancer	Colorectal cancer	DMSC	41	2	1	1	1	0	1	0	31	43
PZ012360	M	Cancer	Colorectal cancer	DMSC	37	3	4	2	1	2	3	1	66	64
PZ012354	M	Cancer	Colorectal cancer	DMSC	55	2	3	0	2	0	1	0	55	39
PZ223	M	Cancer	Glioblastoma	DMSC	75	4	4	0	3	3	1	0	42	35.9
PZ070	M	Cancer	Glioblastoma	DMSC	70	4	4	1	3	2	3	2	66	57
PZ012377	M	Cancer	Glioblastoma	DMSC	67	4	4	0	1	0	1	0	59	52.8
PZ082	M	Cancer	Glioblastoma	DMSC	67	4	4	2	2	3	1	1	65	86
PZ012400	M	Cancer	Glioblastoma	DMSC	65	4	4	0	1	1	3	0	66	72
PZ012353	M	Cancer	Glioblastoma	DMSC	56	4	4	3	3	3	3	0	65	54
PZ012355	M	Cancer	Glioblastoma	DMSC	42	4	4	2	1	1	2	1	54.6	55
PZ012397	M	Cancer	Glioblastoma	DMSC	76	4	4	0	2	2	2	0	59	43
PZ127	M	Cancer	Head/neck carcinoma	DMSC	77	1	1	3	3	2	2	0	39	54
PZ317	M	Cancer	Head/neck carcinoma	DMSC	68	2	3	3	3	0	1	0	41	32
PZ0004	M	Cancer	Hepatoc carcinoma	PH	87	2	3	0	1	0	2	0	42.1	49.2
PZ012373	M	Cancer	Hepatoc carcinoma	DMSC	76	3	3	2	1	1	3	0	54	77
PZ120	M	Cancer	Hepatoc carcinoma	PH	72	3	3	2	2	2	3	0	45.9	52
PZ012392	M	Cancer	Hepatoc carcinoma	DMSC	72	2	3	3	1	1	3	0	61.7	62
PZ012398	M	Cancer	Hepatoc carcinoma	DHS	66	3	2	0	0	0	3	1	45	54
PZ012384	M	Cancer	Hepatoc carcinoma	DMSC	58	1	2	0	0	0	2	0	43.5	78.1
PZ012378	M	Cancer	No-small-cell-lung-cancer	DMSC	65	2	1	0	1	1	1	0	43	53
PZ128	M	Cancer	No-small-cell-lung-cancer	PH	57	3	3	3	3	2	3	1	61	55
PZ103	M	Cancer	No-small-cell-lung-cancer	DMSC	55	1	1	0	0	0	1	0	41	34
PZ014	M	Cancer	No-small-cell-lung-cancer	DMSC	54	3	2	0	2	1	3	0	51.2	67
PZ012376	M	Cancer	Small-cell-lung-cancer	DMSC	45	2	2	0	0	0	2	0	34	68
PZ012363	M	Cancer	Small-cell-lung-cancer	PH	44	3	2	0	0	0	3	1	59	54
PZ012364	M	Cancer	Small-cell-lung-cancer	PH	42	3	4	0	0	0	3	0	65	76
PZ131	M	Cancer	No-small-cell-lung-cancer	DMSC	22	3	4	2	3	3	3	0	55.9	76
PZ018	M	Cancer	malignant melanoma	DMSC	79	2	3	3	3	1	3	2	62	87
PZ098	M	Cancer	malignant melanoma	DMSC	77	1	1	3	3	2	2	0	32	44.7
PZ086	M	Cancer	malignant melanoma	DMSC	70	2	1	0	2	1	1	0	48	66
PZ012368	M	Cancer	malignant melanoma	DMSC	66	2	2	3	3	1	3	3	78	55
PZ096	M	Cancer	malignant melanoma	DMSC	62	1	1	3	3	0	2	1	48	69.3
PZ171	M	Cancer	malignant melanoma	DMSC	56	3	2	2	2	3	3	1	63.5	53
PZ061	M	Cancer	malignant melanoma	DMSC	55	3	3	0	2	1	3	0	52	69.2
PZ071	M	Cancer	malignant melanoma	DMSC	52	2	2	0	1	0	1	0	62	43.7
PZ035	M	Cancer	malignant melanoma	DMSC	49	2	3	0	1	1	3	1	59	68
PZ012	M	Cancer	malignant melanoma	DMSC	45	1	2	0	1	0	2	0	40.5	53
PZ012375	M	Cancer	malignant melanoma	DMSC	44	3	3	0	0	2	2	0	47.2	65
PZ012352	M	Cancer	cardiac mixoma	DHS	57	2	3	0	1	0	1	0	39	41.9
PZ117	M	Cancer	cardiac mixoma	DHS	38	2	1	0	2	2	1	0	48	43.5
PZ169	M	Cancer	Pancreatic carcinoma	DMSC	53	1	1	3	3	3	1	0	50	36
PZ175	M	Cancer	Pancreatic carcinoma	DMSC	68	3	3	3	2	2	3	1	62	62
PZ123	M	Cancer	Pancreatic carcinoma	DMSC	54	2	2	3	2	2	2	1	55	40
PZ093	M	Cancer	Pancreatic carcinoma	DMSC	76	3	4	3	2	3	3	0	65	60
PZ012358	M	Cancer	Pancreatic carcinoma	DMSC	76	2	3	3	0	0	3	0	51	77.8
PZ132	M	Cancer	Pancreatic carcinoma	DMSC	63	3	3	0	1	1	3	0	59	72
PZ088	M	Cancer	Pancreatic carcinoma	DMSC	62	1	1	0	1	1	1	0	43	57
PZ113	M	Cancer	Pancreatic carcinoma	DMSC	61	3	3	1	2	3	1	0	61	43.8
PZ012349	M	Cancer	Pancreatic carcinoma	DMSC	54	2	2	0	0	1	2	0	45	67.9
PZ012401	M	Cancer	Pancreatic carcinoma	DMSC	54	2	4	2	1	2	3	0	51	71
PZ112	M	Cancer	Pancreatic carcinoma	DMSC	51	2	2	3	3	1	2	0	33	41.5
PZ012382	M	Cancer	Pancreatic carcinoma	DMSC	39	2	2	0	1	1	1	0	56	67
PZ0007	M	Cancer	Prostate cancer	DMSC	57	3	4	2	1	0	3	1	67	67
PZ0102	M	Cancer	Prostate cancer	DMSC	37	2	2	0	3	2	2	0	41	44.9
PZ012347	M	Cancer	Prostate cancer	PH	86	3	2	0	1	1	2	0	36	56
PZ0002	M	Cancer	Prostate cancer	DMSC	81	2	2	0	3	2	2	0	38	54
PZ100	M	Cancer	Prostate cancer	PH	71	3	3	2	1	1	2	0	55	42.3
PZ221	M	Cancer	Prostate cancer	DMSC	67	3	2	2	3	3	2	0	32	55.4
PZ012350	M	Cancer	Prostate cancer	DMSC	66	2	3	2	3	1	2	0	44	50
PZ012380	M	Cancer	Prostate cancer	DHS	65	1	2	0	3	2	1	0	39	36.8
PZ227	M	Cancer	Prostate cancer	DMSC	63	2	2	0	1	2	2	0	41	51
PZ012395	M	Cancer	Prostate cancer	DMSC	55	2	2	0	3	0	1	0	40	41.1
PZ179	M	Cancer	Prostate cancer	DHS	55	1	1	0	2	1	1	0	43	44
PZ012362	M	Cancer	Prostate cancer	DHS	47	3	3	0	1	0	1	0	42	42
PZ017	M	Cancer	Prostate cancer	DMSC	44	2	3	0	1	2	3	0	43	65
PZ012367	M	Cancer	Prostate cancer	DMSC	21	3	4	0	1	1	3	0	54	58
PZ012361	M	Cancer	Thyroid cancer	DMSC	75	2	3	2	2	0	2	0	47	43
PZ106	M	Cancer	Thyroid cancer	DMSC	65	2	2	3	3	0	2	1	38	52.1
PZ012381	M	Cancer	Thyroid cancer	DMSC	64	2	3	0	1	2	1	0	44	39
PZ129	M	Cancer	Thyroid cancer	DMSC	60	3	2	2	2	1	3	0	54	53
PZ012389	M	Cancer	Thyroid cancer	DMSC	59	2	3	1	1	2	1	0	39	46
PZ118	M	Cancer	Thyroid cancer	DMSC	59	2	2	2	2	3	1	0	38	42
PZ122	M	Cancer	Thyroid cancer	DMSC	57	2	1	3	2	3	2	0	34	41
PZ012396	M	Cancer	Thyroid cancer	DMSC	54	2	1	0	3	0	1	0	32	41
PZ0003	M	Cancer	Thyroid cancer	DMSC	47	3	2	2	1	1	2	0	58	56
PZ013	M	Cancer	Thyroid cancer	DMSC	47	1	2	3	1	2	2	0	47	42.8
PZ079	M	Cancer	Colorectal cancer	DMSC	64	2	2	1	1	2	1	1	33	50.6
PZ076	M	Cancer	Pancreatic carcinoma	PH	47	2	2	1	0	1	2	0	41	71.3

## Sheet: Foglio2
Sample name	Gender	Age	Patient group	Classification group	Hospital	Treatment	Cluster *	Lympho-monocytes*	Endothelial cells*	Atypical cells*	Mitotic figure*	CD45 neg (%)*	S-Phase (%) *			Notes
SUB078	F	78	Healthy Control	Non-cancer	DSS	NA	0	1	0	0	0	2	4			Department of Heath Sciences
SUB083	F	77	Healthy Control	Previosus tumor/les ben	DSS	NA	0	0	2	0	0	32	6.9			* BDC's elements by scoring system (i.e. 1-5 atypical cells/100 cells: score 1; 5-10 atypical cells/100 cells: score 2; >10 atypical cells/100 cells: score 3).
SUB101	F	72	Healthy Control	Non-cancer	DSS	NA	0	1	3	0	0	42	21
SUB057	F	69	Healthy Control	Cardiovascular pathology	DSS	NA	0	1	0	0	0	5.6	22
SUB075	F	67	Healthy Control	Non-cancer	DSS	NA	0	3	3	0	0	41	28.6
SUB117	F	62	Healthy Control	Non-cancer	DSS	NA	0	1	0	0	0	4.7	43
SUB061	F	60	Healthy Control	Non-cancer	DSS	NA	0	1	0	0	0	4.7	6
SUB106	F	56	Healthy Control	Non-cancer	DSS	NA	0	0	0	0	0	1	9
SUB120	F	55	Healthy Control	Inflammation	DSS	NA	3	1	2	3	0	8	33
SUB050	F	54	Healthy Control	Inflammation	DSS	NA	0	2	2	0	0	2	21
SUB104	F	49	Healthy Control	Non-cancer	DSS	NA	0	1	3	0	0	38	20
SUB069	F	48	Healthy Control	Non-cancer	DSS	NA	0	2	3	0	0	42	18.9
SUB049	F	46	Healthy Control	Non-cancer	DSS	NA	0	1	1	0	0	3.5	12
SUB067	F	45	Healthy Control	Inflammation	DSS	NA	1	2	3	1	0	14	32
SUB074	F	45	Healthy Control	Inflammation	DSS	NA	3	2	2	3	0	8	30
SUB072	F	43	Healthy Control	Non-cancer	DSS	NA	0	1	3	0	0	43.6	22.8
SUB109	F	43	Healthy Control	Non-cancer	DSS	NA	0	3	2	0	0	20	15
SUB088	F	43	Healthy Control	Non-cancer	DSS	NA	0	1	1	0	0	7	21
SUB068	F	42	Healthy Control	Inflammation	DSS	NA	2	3	2	1	0	8.3	30
SUB055	F	39	Healthy Control	Non-cancer	DSS	NA	0	2	1	0	0	9.1	11
SUB096	F	38	Healthy Control	Non-cancer	DSS	NA	0	0	0	0	0	1.3	4
SUB056	F	33	Healthy Control	Non-cancer	DSS	NA	0	1	3	0	0	10.1	21.8
SUB093	F	32	Healthy Control	Familiar predisposition	DSS	NA	0	3	1	0	0	32	31
SUB079	F	32	Healthy Control	Inflammation	DSS	NA	1	3	0	0	0	9	32
SUB115	F	32	Healthy Control	inflammation	DSS	NA	1	3	0	0	0	8	32
SUB105	F	31	Healthy Control	Non-cancer	DSS	NA	0	3	2	0	0	21	12.3
SUB062	F	27	Healthy Control	Non-cancer	DSS	NA	0	1	0	0	0	5.1	7.2
SUB052	F	25	Healthy Control	Non-cancer	DSS	NA	0	2	2	0	0	3.9	20
SUB094	F	25	Healthy Control	Cardiovascular pathology	DSS	NA	0	3	1	0	0	21	22.3
SUB077	F	22	Healthy Control	Non-cancer	DSS	NA	3	3	0	0	0	5.8	31
SUB076	M	88	Healthy Control	Non-cancer	DSS	NA	1	1	1	0	0	11	21
SUB114	M	88	Healthy Control	Non-cancer	DSS	NA	1	1	1	0	0	11	21
SUB080	M	81	Healthy Control	Cardiovascular pathology	DSS	NA	0	1	3	1	1	33.9	28
SUB091	M	81	Healthy Control	Inflammation	DSS	NA	2	3	2	3	0	9.5	32.4
SUB119	M	81	Healthy Control	Inflammation	DSS	NA	2	3	2	3	0	7.8	32.4
SUB066	M	78	Healthy Control	Non-cancer	DSS	NA	0	1	1	0	0	12	20.8
SUB110	M	76	Healthy Control	Non-cancer	DSS	NA	0	0	0	0	0	0	0
SUB071	M	70	Healthy Control	Non-cancer	DSS	NA	0	3	3	0	0	42	19
SUB065	M	69	Healthy Control	Non-cancer	DSS	NA	0	1	3	0	0	43	23
SUB111	M	69	Healthy Control	Non-cancer	DSS	NA	0	0	0	0	0	4.9	11
SUB054	M	65	Healthy Control	Inflammation	DSS	NA	0	3	2	0	0	18.5	6
SUB086	M	65	Healthy Control	Inflammation	DSS	NA	2	3	2	0	0	7.5	33
SUB107	M	65	Healthy Control	Non-cancer	DSS	NA	0	1	0	0	0	1.2	2
SUB060	M	64	Healthy Control	Non-cancer	DSS	NA	0	1	0	0	0	8.3	6.8
SUB064	M	60	Healthy Control	Inflammation	DSS	NA	0	3	3	0	0	45	21
SUB073	M	60	Healthy Control	Inflammation	DSS	NA	1	2	3	0	0	10	36
SUB082	M	59	Healthy Control	Inflammation	DSS	NA	2	2	2	2	0	7	32.5
SUB085	M	58	Healthy Control	Non-cancer	DSS	NA	0	1	0	0	0	3	7
SUB053	M	57	Healthy Control	Cardiovascular pathology	DSS	NA	0	2	3	0	0	7.5	22
SUB059	M	57	Healthy Control	Non-cancer	DSS	NA	0	2	0	0	0	1.1	9
SUB118	M	55	Healthy Control	Inflammation	DSS	NA	2	2	2	2	0	7	32.5
SUB100	M	55	Healthy Control	Inflammation	DSS	NA	1	3	2	1	0	7.9	29.8
SUB081	M	55	Healthy Control	Non-cancer	DSS	NA	0	1	0	0	0	5	6
SUB108	M	55	Healthy Control	Non-cancer	DSS	NA	0	0	0	0	0	0.1	0.4
SUB095	M	55	Healthy Control	Non-cancer	DSS	NA	1	0	0	0	0	9	27.9
SUB051	M	54	Healthy Control	Non-cancer	DSS	NA	0	1	1	0	0	5.3	3
SUB102	M	54	Healthy Control	Previosus tumor/les ben	DSS	NA	0	0	0	0	0	1	5.8
SUB098	M	53	Healthy Control	Non-cancer	DSS	NA	0	3	1	0	0	20	37
SUB058	M	52	Healthy Control	Non-cancer	DSS	NA	0	2	0	0	0	1.7	7
SUB087	M	47	Healthy Control	Previosus tumor/les ben	DSS	NA	0	0	0	0	0	0.5	8.99
SUB089	M	46	Healthy Control	Non-cancer	DSS	NA	0	2	1	0	0	33	29.8
SUB092	M	45	Healthy Control	Inflammation	DSS	NA	1	3	1	1	0	7	33
SUB090	M	43	Healthy Control	Non-cancer	DSS	NA	1	3	0	0	0	7	30
SUB099	M	42	Healthy Control	Non-cancer	DSS	NA	0	1	1	0	0	18	32
SUB112	M	42	Healthy Control	Previosus tumor/les ben	DSS	NA	0	1	1	0	0	23.5	32
SUB070	M	41	Healthy Control	Non-cancer	DSS	NA	0	2	3	0	0	40.8	23.7
SUB084	M	41	Healthy Control	Previosus tumor/les ben	DSS	NA	1	0	0	0	0	8.4	32
SUB116	M	41	Healthy Control	Non-cancer	DSS	NA	1	0	0	0	0	8.4	32
SUB097	M	40	Healthy Control	Non-cancer	DSS	NA	0	1	1	0	0	22.5	30.2
SUB063	M	38	Healthy Control	Previosus tumor/les ben	DSS	NA	0	1	0	0	0	3.3	3
SUB103	M	32	Healthy Control	Non-cancer	DSS	NA	0	0	1	0	0	8	10
SUB113	M	32	Healthy Control	Previosus tumor/les ben	DSS	NA	0	0	1	0	0	22	32.1
