# Supplementary material for: Multicancer screening test based on the detection of circulating non haematological proliferating atypical cells
Source: Mol Cancer. 2024 Feb 13;23:32. doi: 10.1186/s12943-024-01951-x (PMC10863189; doi:10.1186/s12943-024-01951-x)
Supplement: Supplementary file 2 — Supplementary Material 2 [file 12943_2024_1951_MOESM2_ESM.xlsx]

## Sheet: Intensity table
	Intensity table of single fluorophores across different patterns (Pn: 1-7)
	Pn	CK	CD34	VIM	CD24	CD133	CD146	CD184	CD326	CD49F	CD44
	1	287.368	13.7184	736.101	487.115	257.148	142.966	57.1825	462.764	479.476	625.224
	2	287.487	31.7112	664.834	516.254	229.063	11.8322	339.934	468.937	487.798	724.399
	3	290.355	8.66965	761.688	441.844	254.996	211.977	247.568	462.277	477.777	527.009
	4	205.062	16.4314	463.807	194.255	205.825	242.682	76.7179	258.329	399.461	12.3845
	5	289.291	7.30641	778.604	454.695	246.231	24.1372	274.376	467.644	479.705	628.034
	6	334.549	245.771	423.504	533.454	343.282	145.115	521.447	459.653	468.63	642.846
	7	312.433	27.4749	687.692	504.478	276.586	227.712	306.585	484.376	504.432	638.003

## Sheet: Sheet1
	Marker	Pn	Intensity
	1	1	287.368
	2	1	13.7184
	3	1	736.101
	4	1	487.115
	5	1	257.148
	6	1	142.966
	7	1	57.1825
	8	1	462.764
	9	1	479.476
	10	1	625.224
	1	2	287.487
	2	2	31.7112
	3	2	664.834
	4	2	516.254
	5	2	229.063
	6	2	11.8322
	7	2	339.934
	8	2	468.937
	9	2	487.798
	10	2	724.399
	1	3	290.355
	2	3	8.66965
	3	3	761.688
	4	3	441.844
	5	3	254.996
	6	3	211.977
	7	3	247.568
	8	3	462.277
	9	3	477.777
	10	3	527.009
	1	4	205.062
	2	4	16.4314
	3	4	463.807
	4	4	194.255
	5	4	205.825
	6	4	242.682
	7	4	76.7179
	8	4	258.329
	9	4	399.461
	10	4	12.3845
	1	5	289.291
	2	5	7.30641
	3	5	778.604
	4	5	454.695
	5	5	246.231
	6	5	24.1372
	7	5	274.376
	8	5	467.644
	9	5	479.705
	10	5	628.034
	1	6	334.549
	2	6	245.771
	3	6	423.504
	4	6	533.454
	5	6	343.282
	6	6	145.115
	7	6	521.447
	8	6	459.653
	9	6	468.63
	10	6	642.846
	1	7	312.433
	2	7	27.4749
	3	7	687.692
	4	7	504.478
	5	7	276.586
	6	7	227.712
	7	7	306.585
	8	7	484.376
	9	7	504.432
	10	7	638.003

## Sheet: copy
	Marker	Pn	Intensity		Marker	Pn	Intensity		Marker	Pn	Intensity		Marker	Pn	Intensity		Marker	Pn	Intensity		Marker	Pn	Intensity		Marker	Pn	Intensity		Marker	Pn	Intensity		Marker	Pn	Intensity		Marker	Pn	Intensity
	1	1	287.368		2	1	13.7184		3	1	736.101		4	1	487.115		5	1	257.148		6	1	142.966		7	1	57.1825		8	1	462.764		9	1	479.476		10	1	625.224
	1	2	287.487		2	2	31.7112		3	2	664.834		4	2	516.254		5	2	229.063		6	2	11.8322		7	2	339.934		8	2	468.937		9	2	487.798		10	2	724.399
	1	3	290.355		2	3	8.66965		3	3	761.688		4	3	441.844		5	3	254.996		6	3	211.977		7	3	247.568		8	3	462.277		9	3	477.777		10	3	527.009
	1	4	205.062		2	4	16.4314		3	4	463.807		4	4	194.255		5	4	205.825		6	4	242.682		7	4	76.7179		8	4	258.329		9	4	399.461		10	4	12.3845
	1	5	289.291		2	5	7.30641		3	5	778.604		4	5	454.695		5	5	246.231		6	5	24.1372		7	5	274.376		8	5	467.644		9	5	479.705		10	5	628.034
	1	6	334.549		2	6	245.771		3	6	423.504		4	6	533.454		5	6	343.282		6	6	145.115		7	6	521.447		8	6	459.653		9	6	468.63		10	6	642.846
	1	7	312.433		2	7	27.4749		3	7	687.692		4	7	504.478		5	7	276.586		6	7	227.712		7	7	306.585		8	7	484.376		9	7	504.432		10	7	638.003
