# Supplementary material for: Multicancer screening test based on the detection of circulating non haematological proliferating atypical cells
Source: Mol Cancer. 2024 Feb 13;23:32. doi: 10.1186/s12943-024-01951-x (PMC10863189; doi:10.1186/s12943-024-01951-x)
Supplement: Supplementary file 6 — Supplementary Material 6 [file 12943_2024_1951_MOESM6_ESM.xlsx]

## Sheet: Foglio1
REAGENT or RESOURCE	SOURCE	IDENTIFIER
Antibodies
CD133	Clone 293C3	Cat# 130-104-322
	MACS
CD326	Clone EBA-1 Becton Dickinson	Cat# 563180
CD44	Clone G44-26 Becton Dickinson B	Cat# 562991
CD146	Clone P1H12 Becton Dickinson	Cat# 564327
CD45	Clone 2D1 Becton Dickinson	Cat# 564327
FIBRONECTIN	Clone10/Fibronectin Becton Dickinson	Cat# 563098
VIMENTIN	Clone RV202 Becton Dickinson	Cat# 562338
PANCK	Clone C-11	Cat# Ab106166
	ABCAM
7-AAD	Life Technology	Cat# A1310
SYTO 16	Life Technology	Cat# S7578
Isotype CD133	MACS	Cat#130-092-212
Isotype PANCK	Clone 1F8	Cat#ab91358
	ABCAM
CD34	Becton Dickinson	Cat# 340441
CD49F	Becton Dickinson	Cat# 562952
CD184	Becton Dickinson	Cat# 557907
CD24	Becton Dickinson	Cat# 550927
Cell lines
CAL 62	DSMZ	ACC-448
SKMEL-24	ATCC	HTB-71
Software and Algorithms
FACSDiva v. 6.1.3	BD Becton Dickinson	Cat# 659528
FACSuite v1.05			BD Becton Dickinson	https://www.bdbiosciences.com/us/instruments/research/software/flow-cytometry-acquisition/bd-facsuite-software/
ImageJ	N/A	http://imagej.net
ModFit LT	Verity Software House	http://modfit-lt.software.informer.com/4.0/
Alliance 2,7 1D	UVITEC-Eppendorf	densitometry analysis
Raman Tool-set	N/A	http://ramantoolset.sorurceforge.com
MEDCALC v.18	MariaKerke, Belgium	https://www.medcalc.org/
Minitab v.18	N/A	https://www.minitab.com/
MATHLab v.R2016 b	Mathworks	https://www.mathworks.com/
Origin v.8.0	Originlab	https://www.origin.com/
Critical Commercial Assays (KIT)
CycleTEST PLUS DNA Reagent Kit	BD Becton Dickinson	Cat# 340242
Proteome Profiler Antibody Array. Human Cytokine Array Panel A	RD Systems	Cat# ARY005
IntraSure Kit	BD Becton Dickinson	Cat# 641778
Bradford Protein-Assay Kit II	BIORAD	Cat# 5000002
Cytokine & Growth Factors Array (CTK)	Randox Labs, UK	Cat# EV 3513
Biological Samples
Liquid biopsy collected from cancer patients and control subjects (human peripheral blood samples)	University Magna Graecia. Mater Domini Hospital	CHARACTEX http://www.bionem.unicz.it/web/
