# Supplementary material for: Multicancer screening test based on the detection of circulating non haematological proliferating atypical cells
Source: Mol Cancer. 2024 Feb 13;23:32. doi: 10.1186/s12943-024-01951-x (PMC10863189; doi:10.1186/s12943-024-01951-x)
Supplement: Supplementary file 8 — Supplementary Material 8 [file 12943_2024_1951_MOESM8_ESM.xlsx]

## Sheet: Foglio1
Sample name	Gender	Patient group	Classification group	Age	Grade	Stage	Treatment	Kras CTC before T	Kras Tissue	Imm CK20ctc	Imm CK20 tissue	Kras CTC after T
PZ178	F	Cancer	Colorectal	80	2	3	CHT/RT rectum	1	1	1	1	2					kras	1 wild type
PZ01200	F	Cancer	Colorectal	78	1	3	CHT	2	2	1	1	1					kras	2 mutated
PZ126	F	Cancer	Colorectal	71	1	1	Surgery	1	1	1	1	2
PZ2210	F	Cancer	Colorectal	67	2	1	Surgery	2	2	1	1	2
PZ012348	F	Cancer	Colorectal	66	3	3	CHT/RT rectum	2	2	1	1	1
PZ012385	F	Cancer	Colorectal	63	2	3	CHT/RT rectum	1	1	1	1	2
PZ226	F	Cancer	Colorectal	62	1	1	Surgery	2	2	1	1	2
PZ066	F	Cancer	Colorectal	62	1	1	Surgery	Nras	Nras	1	1	2
PZ322	F	Cancer	Colorectal	62		1	Surgery	1	1	1	1	2
PZ166	F	Cancer	Colorectal	61	2	2	Adjuvant chemotherapy	1	1	1	1	2
PZ054	F	Cancer	Colorectal	59	2	3	CHT/RT rectum	Nras	N ras	1	1	ND
PZ012394	F	Cancer	Colorectal	58	2	1	Surgery	1	1	1	1	2
PZ167	F	Cancer	Colorectal	49	3	3	CHT/RT rectum	2	2	1	1	2
PZ124	F	Cancer	Colorectal	48	3	2	Adjuvant chemotherapy	1	1	1	1	2
PZ012372	F	Cancer	Colorectal	47	2	2	Adjuvant chemotherapy	2	2	1	1	2
PZ110	F	Cancer	Colorectal	46	2	2	Adjuvant chemotherapy	1	1	1	1	2
PZ012351	F	Cancer	Colorectal	43	3	4	CHT	Nras	Nras	1	1	2
PZ165	F	Cancer	Colorectal	42	1	2	Adjuvant chemotherapy	1	1	1	1	1
PZ012393	M	Cancer	Colorectal	86	2	1	Surgery	2	1	1	1	2
PZ012383	M	Cancer	Colorectal	81	1	2	Adjuvant chemotherapy	1	1	1	1	1
PZ161	M	Cancer	Colorectal	78	2	3	CHT/RT rectum	2	2	1	1	2
PZ319	M	Cancer	Colorectal	72	3	2	Adjuvant chemotherapy	2	2	1	1	2
PZ012391	M	Cancer	Colorectal	70	2	2	Adjuvant chemotherapy	2	2	1	1	2
PZ0809	M	Cancer	Colorectal	67	3	4	CHT	1	1	1	1	2
PZ162	F	Cancer	Colorectal	65	3	3	CHT	1	1	1	1	1
PZ085	M	Cancer	Colorectal	56	1	1	Surgery	2	2	1	1	2
PZ012359	M	Cancer	Colorectal	55	2	2	Adjuvant chemotherapy	1	1	1	1	1
PZ012379	M	Cancer	Colorectal	51	2	3	CHT/RT rectum	2	2	1	1	2
PZ012390	M	Cancer	Colorectal	48	1	2	Adjuvant chemotherapy	1	1	1	1	1
PZ170	M	Cancer	Colorectal	48	3	3	CHT	2	2	1	1	1
PZ116	M	Cancer	Colorectal	47	2	2	Adjuvant chemotherapy	1	1	1	1	1
PZ012399	M	Cancer	Colorectal	43	2	4	CHT	2	2	1	1	2
