# Supplementary material for: Multicancer screening test based on the detection of circulating non haematological proliferating atypical cells
Source: Mol Cancer. 2024 Feb 13;23:32. doi: 10.1186/s12943-024-01951-x (PMC10863189; doi:10.1186/s12943-024-01951-x)
Supplement: Supplementary file 9 — Supplementary Material 9 [file 12943_2024_1951_MOESM9_ESM.xlsx]

## Sheet: Foglio1
Cartridge ID	Run Date	Test Type	Chamber	Target	Valid Curve	Target Detected	Cq	Delta Cq	results
32710525	43143.4	KRAS_IVD/3.0	A	G12C	False	False			mut	1
32710525	43143.4	KRAS_IVD/3.0	A	KRAS Total	True	True	19.69		mut
32710525	43143.4	KRAS_IVD/3.0	A	G12V	True	True	21.88	2.19	mut
32710525	43143.4	KRAS_IVD/3.0	A	Q61H/H2	False	False			mut
32710525	43143.4	KRAS_IVD/3.0	A	G13D	False	False			mut
32710525	43143.4	KRAS_IVD/3.0	B	G12R	False	False			mut
32710525	43143.4	KRAS_IVD/3.0	B	KRAS Total	True	True	19.5		mut
32710525	43143.4	KRAS_IVD/3.0	B	G12D	True	False	36.74	17.24	mut
32710525	43143.4	KRAS_IVD/3.0	B	Q61K/K2	False	False			mut
32710525	43143.4	KRAS_IVD/3.0	B	K117N1/N2	False	False			mut
32710525	43143.4	KRAS_IVD/3.0	C	G12S	False	False			mut
32710525	43143.4	KRAS_IVD/3.0	C	KRAS Total	True	True	19.53		mut
32710525	43143.4	KRAS_IVD/3.0	C	G12A	False	False			mut
32710525	43143.4	KRAS_IVD/3.0	C	Q61R/L	False	False			mut
32710525	43143.4	KRAS_IVD/3.0	D	KRAS Total	True	True	19.53		mut
32710525	43143.4	KRAS_IVD/3.0	D	A146T/V/P	True	False	35.02	15.49	mut
32710525	43143.4	KRAS_IVD/3.0	E	KRAS Total	True	True	19.55		mut
32710525	43143.4	KRAS_IVD/3.0	E	A59E/G/T	True	False	29.8	10.25	mut
32710527	43164.3	KRAS_IVD/3.0	A	G12C	False	False			nomut	2
32710527	43164.3	KRAS_IVD/3.0	A	KRAS Total	True	True	19.9		nomut
32710527	43164.3	KRAS_IVD/3.0	A	G12V	False	False			nomut
32710527	43164.3	KRAS_IVD/3.0	A	Q61H/H2	False	False			nomut
32710527	43164.3	KRAS_IVD/3.0	A	G13D	True	False	29.41	9.51	nomut
32710527	43164.3	KRAS_IVD/3.0	B	G12R	False	False			nomut
32710527	43164.3	KRAS_IVD/3.0	B	KRAS Total	True	True	19.79		nomut
32710527	43164.3	KRAS_IVD/3.0	B	G12D	True	False	36.25	16.46	nomut
32710527	43164.3	KRAS_IVD/3.0	B	Q61K/K2	False	False			nomut
32710527	43164.3	KRAS_IVD/3.0	B	K117N1/N2	False	False			nomut
32710527	43164.3	KRAS_IVD/3.0	C	G12S	False	False			nomut
32710527	43164.3	KRAS_IVD/3.0	C	KRAS Total	True	True	19.69		nomut
32710527	43164.3	KRAS_IVD/3.0	C	G12A	False	False			nomut
32710527	43164.3	KRAS_IVD/3.0	C	Q61R/L	False	False			nomut
32710527	43164.3	KRAS_IVD/3.0	D	KRAS Total	True	True	19.62		nomut
32710527	43164.3	KRAS_IVD/3.0	D	A146T/V/P	True	False	35.49	15.87	nomut
32710527	43164.3	KRAS_IVD/3.0	E	KRAS Total	True	True	19.56		nomut
32710527	43164.3	KRAS_IVD/3.0	E	A59E/G/T	True	False	28.98	9.42	nomut
32710524	43174.4	KRAS_IVD/3.0	A	G12C	False	False			nomut	3
32710524	43174.4	KRAS_IVD/3.0	A	KRAS Total	True	True	22.12		nomut
32710524	43174.4	KRAS_IVD/3.0	A	G12V	False	False			nomut
32710524	43174.4	KRAS_IVD/3.0	A	Q61H/H2	False	False			nomut
32710524	43174.4	KRAS_IVD/3.0	A	G13D	False	False			nomut
32710524	43174.4	KRAS_IVD/3.0	B	G12R	False	False			nomut
32710524	43174.4	KRAS_IVD/3.0	B	KRAS Total	True	True	21.83		nomut
32710524	43174.4	KRAS_IVD/3.0	B	G12D	False	False			nomut
32710524	43174.4	KRAS_IVD/3.0	B	Q61K/K2	False	False			nomut
32710524	43174.4	KRAS_IVD/3.0	B	K117N1/N2	False	False			nomut
32710524	43174.4	KRAS_IVD/3.0	C	G12S	False	False			nomut
32710524	43174.4	KRAS_IVD/3.0	C	KRAS Total	True	True	21.88		nomut
32710524	43174.4	KRAS_IVD/3.0	C	G12A	False	False			nomut
32710524	43174.4	KRAS_IVD/3.0	C	Q61R/L	False	False			nomut
32710524	43174.4	KRAS_IVD/3.0	D	KRAS Total	True	True	21.76		nomut
32710524	43174.4	KRAS_IVD/3.0	D	A146T/V/P	False	False			nomut
32710524	43174.4	KRAS_IVD/3.0	E	KRAS Total	True	True	21.59		nomut
32710524	43174.4	KRAS_IVD/3.0	E	A59E/G/T	True	False	31.9	10.3	nomut
32710296	43270.3	KRAS_IVD/3.0	A	G12C	False	False			mut	4
32710296	43270.3	KRAS_IVD/3.0	A	KRAS Total	True	True	23.1		mut
32710296	43270.3	KRAS_IVD/3.0	A	G12V	False	False			mut
32710296	43270.3	KRAS_IVD/3.0	A	Q61H/H2	False	False			mut
32710296	43270.3	KRAS_IVD/3.0	A	G13D	False	False			mut
32710296	43270.3	KRAS_IVD/3.0	B	G12R	False	False			mut
32710296	43270.3	KRAS_IVD/3.0	B	KRAS Total	True	True	22.92		mut
32710296	43270.3	KRAS_IVD/3.0	B	G12D	False	False			mut
32710296	43270.3	KRAS_IVD/3.0	B	Q61K/K2	False	False			mut
32710296	43270.3	KRAS_IVD/3.0	B	K117N1/N2	False	False			mut
32710296	43270.3	KRAS_IVD/3.0	C	G12S	False	False			mut
32710296	43270.3	KRAS_IVD/3.0	C	KRAS Total	True	True	23.2		mut
32710296	43270.3	KRAS_IVD/3.0	C	G12A	False	False			mut
32710296	43270.3	KRAS_IVD/3.0	C	Q61R/L	False	False			mut
32710296	43270.3	KRAS_IVD/3.0	D	KRAS Total	True	True	22.9		mut
32710296	43270.3	KRAS_IVD/3.0	D	A146T/V/P	False	False			mut
32710296	43270.3	KRAS_IVD/3.0	E	KRAS Total	True	True	22.54		mut
32710296	43270.3	KRAS_IVD/3.0	E	A59E/G/T	True	True	29.04	6.5	mut
32710300	43390.4	KRAS_IVD/3.0	A	G12C	False	False			nomut	5
32710300	43390.4	KRAS_IVD/3.0	A	KRAS Total	True	True	26.41		nomut
32710300	43390.4	KRAS_IVD/3.0	A	G12V	False	False			nomut
32710300	43390.4	KRAS_IVD/3.0	A	Q61H/H2	False	False			nomut
32710300	43390.4	KRAS_IVD/3.0	A	G13D	False	False			nomut
32710300	43390.4	KRAS_IVD/3.0	B	G12R	False	False			nomut
32710300	43390.4	KRAS_IVD/3.0	B	KRAS Total	True	True	27.24		nomut
32710300	43390.4	KRAS_IVD/3.0	B	G12D	False	False			nomut
32710300	43390.4	KRAS_IVD/3.0	B	Q61K/K2	False	False			nomut
32710300	43390.4	KRAS_IVD/3.0	B	K117N1/N2	False	False			nomut
32710300	43390.4	KRAS_IVD/3.0	C	G12S	False	False			nomut
32710300	43390.4	KRAS_IVD/3.0	C	KRAS Total	True	True	26.66		nomut
32710300	43390.4	KRAS_IVD/3.0	C	G12A	False	False			nomut
32710300	43390.4	KRAS_IVD/3.0	C	Q61R/L	False	False			nomut
32710300	43390.4	KRAS_IVD/3.0	D	KRAS Total	True	True	26.64		nomut
32710300	43390.4	KRAS_IVD/3.0	D	A146T/V/P	True	False	35.39	8.75	nomut
32710300	43390.4	KRAS_IVD/3.0	E	KRAS Total	True	True	26.1		nomut
32710300	43390.4	KRAS_IVD/3.0	E	A59E/G/T	True	False	35.91	9.81	nomut
34620100	43417.4	KRAS_IVD/3.0	A	G12C	False	False			nomut	6
34620100	43417.4	KRAS_IVD/3.0	A	KRAS Total	True	True	19.85		nomut
34620100	43417.4	KRAS_IVD/3.0	A	G12V	False	False			nomut
34620100	43417.4	KRAS_IVD/3.0	A	Q61H/H2	False	False			nomut
34620100	43417.4	KRAS_IVD/3.0	A	G13D	True	False	29.63	9.78	nomut
34620100	43417.4	KRAS_IVD/3.0	B	G12R	False	False			nomut
34620100	43417.4	KRAS_IVD/3.0	B	KRAS Total	True	True	19.85		nomut
34620100	43417.4	KRAS_IVD/3.0	B	G12D	True	False	34.47	14.61	nomut
34620100	43417.4	KRAS_IVD/3.0	B	Q61K/K2	False	False			nomut
34620100	43417.4	KRAS_IVD/3.0	B	K117N1/N2	False	False			nomut
34620100	43417.4	KRAS_IVD/3.0	C	G12S	False	False			nomut
34620100	43417.4	KRAS_IVD/3.0	C	KRAS Total	True	True	19.46		nomut
34620100	43417.4	KRAS_IVD/3.0	C	G12A	False	False			nomut
34620100	43417.4	KRAS_IVD/3.0	C	Q61R/L	False	False			nomut
34620100	43417.4	KRAS_IVD/3.0	D	KRAS Total	True	True	19.7		nomut
34620100	43417.4	KRAS_IVD/3.0	D	A146T/V/P	True	False	34.73	15.03	nomut
34620100	43417.4	KRAS_IVD/3.0	E	KRAS Total	True	True	19.54		nomut
34620100	43417.4	KRAS_IVD/3.0	E	A59E/G/T	True	False	30.6	11.05	nomut
34620099	43418.5	KRAS_IVD/3.0	A	G12C	False	False			mut	7
34620099	43418.5	KRAS_IVD/3.0	A	KRAS Total	True	True	21.3		mut
34620099	43418.5	KRAS_IVD/3.0	A	G12V	True	True	23.79	2.49	mut
34620099	43418.5	KRAS_IVD/3.0	A	Q61H/H2	False	False			mut
34620099	43418.5	KRAS_IVD/3.0	A	G13D	False	False			mut
34620099	43418.5	KRAS_IVD/3.0	B	G12R	False	False			mut
34620099	43418.5	KRAS_IVD/3.0	B	KRAS Total	True	True	21.15		mut
34620099	43418.5	KRAS_IVD/3.0	B	G12D	False	False			mut
34620099	43418.5	KRAS_IVD/3.0	B	Q61K/K2	False	False			mut
34620099	43418.5	KRAS_IVD/3.0	B	K117N1/N2	False	False			mut
34620099	43418.5	KRAS_IVD/3.0	C	G12S	False	False			mut
34620099	43418.5	KRAS_IVD/3.0	C	KRAS Total	True	True	21.25		mut
34620099	43418.5	KRAS_IVD/3.0	C	G12A	False	False			mut
34620099	43418.5	KRAS_IVD/3.0	C	Q61R/L	False	False			mut
34620099	43418.5	KRAS_IVD/3.0	D	KRAS Total	True	True	21.17		mut
34620099	43418.5	KRAS_IVD/3.0	D	A146T/V/P	True	False	35.86	14.69	mut
34620099	43418.5	KRAS_IVD/3.0	E	KRAS Total	True	True	20.96		mut
34620099	43418.5	KRAS_IVD/3.0	E	A59E/G/T	True	False	31.49	10.53	mut
34620104	43462.3	KRAS_IVD/3.0	A	G12C	False	False			mut	8
34620104	43462.3	KRAS_IVD/3.0	A	KRAS Total	True	True	20.87		mut
34620104	43462.3	KRAS_IVD/3.0	A	G12V	True	True	22.62	1.75	mut
34620104	43462.3	KRAS_IVD/3.0	A	Q61H/H2	False	False			mut
34620104	43462.3	KRAS_IVD/3.0	A	G13D	True	False	31.98	11.11	mut
34620104	43462.3	KRAS_IVD/3.0	B	G12R	False	False			mut
34620104	43462.3	KRAS_IVD/3.0	B	KRAS Total	True	True	20.77		mut
34620104	43462.3	KRAS_IVD/3.0	B	G12D	False	False			mut
34620104	43462.3	KRAS_IVD/3.0	B	Q61K/K2	False	False			mut
34620104	43462.3	KRAS_IVD/3.0	B	K117N1/N2	False	False			mut
34620104	43462.3	KRAS_IVD/3.0	C	G12S	False	False			mut
34620104	43462.3	KRAS_IVD/3.0	C	KRAS Total	True	True	20.52		mut
34620104	43462.3	KRAS_IVD/3.0	C	G12A	False	False			mut
34620104	43462.3	KRAS_IVD/3.0	C	Q61R/L	False	False			mut
34620104	43462.3	KRAS_IVD/3.0	D	KRAS Total	True	True	20.79		mut
34620104	43462.3	KRAS_IVD/3.0	D	A146T/V/P	True	False	32.87	12.07	mut
34620104	43462.3	KRAS_IVD/3.0	E	KRAS Total	True	True	20.71		mut
34620104	43462.3	KRAS_IVD/3.0	E	A59E/G/T	True	False	30.51	9.8	mut
32610118	43062.6	KRAS_IVD/3.0	A	G12C	True	True	20.29	0.43	mut	9
32610118	43062.6	KRAS_IVD/3.0	A	KRAS Total	True	True	19.86		mut
32610118	43062.6	KRAS_IVD/3.0	A	G12V	False	False			mut
32610118	43062.6	KRAS_IVD/3.0	A	Q61H/H2	False	False			mut
32610118	43062.6	KRAS_IVD/3.0	A	G13D	False	False			mut
32610118	43062.6	KRAS_IVD/3.0	B	G12R	True	True	29.99	10.32	mut
32610118	43062.6	KRAS_IVD/3.0	B	KRAS Total	True	True	19.67		mut
32610118	43062.6	KRAS_IVD/3.0	B	G12D	False	False			mut
32610118	43062.6	KRAS_IVD/3.0	B	Q61K/K2	False	False			mut
32610118	43062.6	KRAS_IVD/3.0	B	K117N1/N2	False	False			mut
32610118	43062.6	KRAS_IVD/3.0	C	G12S	False	False			mut
32610118	43062.6	KRAS_IVD/3.0	C	KRAS Total	True	True	19.67		mut
32610118	43062.6	KRAS_IVD/3.0	C	G12A	False	False			mut
32610118	43062.6	KRAS_IVD/3.0	C	Q61R/L	False	False			mut
32610118	43062.6	KRAS_IVD/3.0	D	KRAS Total	True	True	19.65		mut
32610118	43062.6	KRAS_IVD/3.0	D	A146T/V/P	True	False	36.05	16.4	mut
32610118	43062.6	KRAS_IVD/3.0	E	KRAS Total	True	True	19.54		mut
32610118	43062.6	KRAS_IVD/3.0	E	A59E/G/T	True	False	30.29	10.75	mut
32610116	43074.3	KRAS_IVD/3.0	A	G12C	False	False			mut	10
32610116	43074.3	KRAS_IVD/3.0	A	KRAS Total	True	True	23.56		mut
32610116	43074.3	KRAS_IVD/3.0	A	G12V	False	False			mut
32610116	43074.3	KRAS_IVD/3.0	A	Q61H/H2	True	True	24.81	1.25	mut
32610116	43074.3	KRAS_IVD/3.0	A	G13D	True	False	32.63	9.07	mut
32610116	43074.3	KRAS_IVD/3.0	B	G12R	False	False			mut
32610116	43074.3	KRAS_IVD/3.0	B	KRAS Total	True	True	23.44		mut
32610116	43074.3	KRAS_IVD/3.0	B	G12D	False	False			mut
32610116	43074.3	KRAS_IVD/3.0	B	Q61K/K2	False	False			mut
32610116	43074.3	KRAS_IVD/3.0	B	K117N1/N2	False	False			mut
32610116	43074.3	KRAS_IVD/3.0	C	G12S	False	False			mut
32610116	43074.3	KRAS_IVD/3.0	C	KRAS Total	True	True	23.89		mut
32610116	43074.3	KRAS_IVD/3.0	C	G12A	False	False			mut
32610116	43074.3	KRAS_IVD/3.0	C	Q61R/L	False	False			mut
32610116	43074.3	KRAS_IVD/3.0	D	KRAS Total	True	True	23.37		mut
32610116	43074.3	KRAS_IVD/3.0	D	A146T/V/P	True	False	41.43	18.06	mut
32610116	43074.3	KRAS_IVD/3.0	E	KRAS Total	True	True	22.8		mut
32610116	43074.3	KRAS_IVD/3.0	E	A59E/G/T	True	False	33.99	11.19	mut
32610113	43090.5	KRAS_IVD/3.0	A	G12C	False	False			nomut	11
32610113	43090.5	KRAS_IVD/3.0	A	KRAS Total	True	True	20.51		nomut
32610113	43090.5	KRAS_IVD/3.0	A	G12V	False	False			nomut
32610113	43090.5	KRAS_IVD/3.0	A	Q61H/H2	False	False			nomut
32610113	43090.5	KRAS_IVD/3.0	A	G13D	True	False	29.52	9	nomut
32610113	43090.5	KRAS_IVD/3.0	B	G12R	False	False			nomut
32610113	43090.5	KRAS_IVD/3.0	B	KRAS Total	True	True	20.61		nomut
32610113	43090.5	KRAS_IVD/3.0	B	G12D	True	False	33.12	12.51	nomut
32610113	43090.5	KRAS_IVD/3.0	B	Q61K/K2	False	False			nomut
32610113	43090.5	KRAS_IVD/3.0	B	K117N1/N2	False	False			nomut
32610113	43090.5	KRAS_IVD/3.0	C	G12S	True	False	34.47	13.87	nomut
32610113	43090.5	KRAS_IVD/3.0	C	KRAS Total	True	True	20.6		nomut
32610113	43090.5	KRAS_IVD/3.0	C	G12A	False	False			nomut
32610113	43090.5	KRAS_IVD/3.0	C	Q61R/L	False	False			nomut
32610113	43090.5	KRAS_IVD/3.0	D	KRAS Total	True	True	20.4		nomut
32610113	43090.5	KRAS_IVD/3.0	D	A146T/V/P	True	False	37.35	16.95	nomut
32610113	43090.5	KRAS_IVD/3.0	E	KRAS Total	True	True	20.21		nomut
32610113	43090.5	KRAS_IVD/3.0	E	A59E/G/T	True	False	32.52	12.32	nomut
32710523	43112.4	KRAS_IVD/3.0	A	G12C	False	False			nomut	12
32710523	43112.4	KRAS_IVD/3.0	A	KRAS Total	True	True	16.81		nomut
32710523	43112.4	KRAS_IVD/3.0	A	G12V	False	False			nomut
32710523	43112.4	KRAS_IVD/3.0	A	Q61H/H2	False	False			nomut
32710523	43112.4	KRAS_IVD/3.0	A	G13D	True	False	28.57	11.76	nomut
32710523	43112.4	KRAS_IVD/3.0	B	G12R	False	False			nomut
32710523	43112.4	KRAS_IVD/3.0	B	KRAS Total	True	True	16.54		nomut
32710523	43112.4	KRAS_IVD/3.0	B	G12D	True	False	35.38	18.84	nomut
32710523	43112.4	KRAS_IVD/3.0	B	Q61K/K2	False	False			nomut
32710523	43112.4	KRAS_IVD/3.0	B	K117N1/N2	False	False			nomut
32710523	43112.4	KRAS_IVD/3.0	C	G12S	False	False			nomut
32710523	43112.4	KRAS_IVD/3.0	C	KRAS Total	True	True	16.72		nomut
32710523	43112.4	KRAS_IVD/3.0	C	G12A	False	False			nomut
32710523	43112.4	KRAS_IVD/3.0	C	Q61R/L	False	False			nomut
32710523	43112.4	KRAS_IVD/3.0	D	KRAS Total	True	True	16.52		nomut
32710523	43112.4	KRAS_IVD/3.0	D	A146T/V/P	True	False	34.04	17.52	nomut
32710523	43112.4	KRAS_IVD/3.0	E	KRAS Total	True	True	16.38		nomut
32710523	43112.4	KRAS_IVD/3.0	E	A59E/G/T	True	False	27.2	10.82	nomut
32710526	43116.4	KRAS_IVD/3.0	A	G12C	False	False			mut	13
32710526	43116.4	KRAS_IVD/3.0	A	KRAS Total	True	True	18.86		mut
32710526	43116.4	KRAS_IVD/3.0	A	G12V	True	False	32.63	13.76	mut
32710526	43116.4	KRAS_IVD/3.0	A	Q61H/H2	False	False			mut
32710526	43116.4	KRAS_IVD/3.0	A	G13D	True	False	29.38	10.52	mut
32710526	43116.4	KRAS_IVD/3.0	B	G12R	False	False			mut
32710526	43116.4	KRAS_IVD/3.0	B	KRAS Total	True	True	18.66		mut
32710526	43116.4	KRAS_IVD/3.0	B	G12D	True	False	32.87	14.21	mut
32710526	43116.4	KRAS_IVD/3.0	B	Q61K/K2	False	False			mut
32710526	43116.4	KRAS_IVD/3.0	B	K117N1/N2	False	False			mut
32710526	43116.4	KRAS_IVD/3.0	C	G12S	False	False			mut
32710526	43116.4	KRAS_IVD/3.0	C	KRAS Total	True	True	18.72		mut
32710526	43116.4	KRAS_IVD/3.0	C	G12A	False	False			mut
32710526	43116.4	KRAS_IVD/3.0	C	Q61R/L	True	True	22.43	3.71	mut
32710526	43116.4	KRAS_IVD/3.0	D	KRAS Total	True	True	18.59		mut
32710526	43116.4	KRAS_IVD/3.0	D	A146T/V/P	True	False	33.53	14.94	mut
32710526	43116.4	KRAS_IVD/3.0	E	KRAS Total	True	True	18.07		mut
32710526	43116.4	KRAS_IVD/3.0	E	A59E/G/T	True	False	29.41	11.34	mut
32710528	43130.4	KRAS_IVD/3.0	A	G12C	True	True	27.25	9.35	mut	14
32710528	43130.4	KRAS_IVD/3.0	A	KRAS Total	True	True	17.9		mut
32710528	43130.4	KRAS_IVD/3.0	A	G12V	False	False			mut
32710528	43130.4	KRAS_IVD/3.0	A	Q61H/H2	False	False			mut
32710528	43130.4	KRAS_IVD/3.0	A	G13D	True	False	30.45	12.56	mut
32710528	43130.4	KRAS_IVD/3.0	B	G12R	False	False			mut
32710528	43130.4	KRAS_IVD/3.0	B	KRAS Total	True	True	17.7		mut
32710528	43130.4	KRAS_IVD/3.0	B	G12D	True	True	19.58	1.88	mut
32710528	43130.4	KRAS_IVD/3.0	B	Q61K/K2	False	False			mut
32710528	43130.4	KRAS_IVD/3.0	B	K117N1/N2	False	False			mut
32710528	43130.4	KRAS_IVD/3.0	C	G12S	False	False			mut
32710528	43130.4	KRAS_IVD/3.0	C	KRAS Total	True	True	17.73		mut
32710528	43130.4	KRAS_IVD/3.0	C	G12A	False	False			mut
32710528	43130.4	KRAS_IVD/3.0	C	Q61R/L	False	False			mut
32710528	43130.4	KRAS_IVD/3.0	D	KRAS Total	True	True	17.58		mut
32710528	43130.4	KRAS_IVD/3.0	D	A146T/V/P	True	False	32.44	14.86	mut
32710528	43130.4	KRAS_IVD/3.0	E	KRAS Total	True	True	17.38		mut
32710528	43130.4	KRAS_IVD/3.0	E	A59E/G/T	True	False	27.81	10.43	mut
46921162	44299.6	KRAS_IVD/3.0	A	G12C	False	False			nomut	15
46921162	44299.6	KRAS_IVD/3.0	A	KRAS Total	True	True	25.95		nomut
46921162	44299.6	KRAS_IVD/3.0	A	G12V	False	False			nomut
46921162	44299.6	KRAS_IVD/3.0	A	Q61H/H2	False	False			nomut
46921162	44299.6	KRAS_IVD/3.0	A	G13D	False	False			nomut
46921162	44299.6	KRAS_IVD/3.0	B	G12R	False	False			nomut
46921162	44299.6	KRAS_IVD/3.0	B	KRAS Total	True	True	26.19		nomut
46921162	44299.6	KRAS_IVD/3.0	B	G12D	False	False			nomut
46921162	44299.6	KRAS_IVD/3.0	B	Q61K/K2	False	False			nomut
46921162	44299.6	KRAS_IVD/3.0	B	K117N1/N2	False	False			nomut
46921162	44299.6	KRAS_IVD/3.0	C	G12S	False	False			nomut
46921162	44299.6	KRAS_IVD/3.0	C	KRAS Total	True	True	26.36		nomut
46921162	44299.6	KRAS_IVD/3.0	C	G12A	False	False			nomut
46921162	44299.6	KRAS_IVD/3.0	C	Q61R/L	False	False			nomut
46921162	44299.6	KRAS_IVD/3.0	D	KRAS Total	True	True	26		nomut
46921162	44299.6	KRAS_IVD/3.0	D	A146T/V/P	False	False			nomut
46921162	44299.6	KRAS_IVD/3.0	E	KRAS Total	True	True	25.82		nomut
46921162	44299.6	KRAS_IVD/3.0	E	A59E/G/T	True	False	35.32	9.49	nomut
51490137	44300.7	ctKRAS_RUO/1.1	A	G12C	False	False			nomut	16
51490137	44300.7	ctKRAS_RUO/1.1	A	KRAS Total	True	True	25.76		nomut
51490137	44300.7	ctKRAS_RUO/1.1	A	G12V	False	False			nomut
51490137	44300.7	ctKRAS_RUO/1.1	A	Q61H/H2	False	False			nomut
51490137	44300.7	ctKRAS_RUO/1.1	A	G13D	False	False			nomut
51490137	44300.7	ctKRAS_RUO/1.1	B	G12R	False	False			nomut
51490137	44300.7	ctKRAS_RUO/1.1	B	KRAS Total	True	True	25.82		nomut
51490137	44300.7	ctKRAS_RUO/1.1	B	G12D	False	False			nomut
51490137	44300.7	ctKRAS_RUO/1.1	B	Q61K/K2	False	False			nomut
51490137	44300.7	ctKRAS_RUO/1.1	B	K117N1/N2	False	False			nomut
51490137	44300.7	ctKRAS_RUO/1.1	C	G12S	False	False			nomut
51490137	44300.7	ctKRAS_RUO/1.1	C	KRAS Total	True	True	26.23		nomut
51490137	44300.7	ctKRAS_RUO/1.1	C	G12A	False	False			nomut
51490137	44300.7	ctKRAS_RUO/1.1	C	Q61R/L	False	False			nomut
51490137	44300.7	ctKRAS_RUO/1.1	D	KRAS Total	True	True	25.82		nomut
51490137	44300.7	ctKRAS_RUO/1.1	D	A146T/V/P	False	False			nomut
51490137	44300.7	ctKRAS_RUO/1.1	E	KRAS Total	True	True	25.55		nomut
51490137	44300.7	ctKRAS_RUO/1.1	E	A59E/G/T	True	False	36.54	10.99	nomut
46921160	44188.7	KRAS_IVD/3.0	A	G12C	False	False			nomut	17
46921160	44188.7	KRAS_IVD/3.0	A	KRAS Total	True	True	21.78		nomut
46921160	44188.7	KRAS_IVD/3.0	A	G12V	False	False			nomut
46921160	44188.7	KRAS_IVD/3.0	A	Q61H/H2	False	False			nomut
46921160	44188.7	KRAS_IVD/3.0	A	G13D	False	False			nomut
46921160	44188.7	KRAS_IVD/3.0	B	G12R	False	False			nomut
46921160	44188.7	KRAS_IVD/3.0	B	KRAS Total	True	True	21.72		nomut
46921160	44188.7	KRAS_IVD/3.0	B	G12D	False	False			nomut
46921160	44188.7	KRAS_IVD/3.0	B	Q61K/K2	False	False			nomut
46921160	44188.7	KRAS_IVD/3.0	B	K117N1/N2	False	False			nomut
46921160	44188.7	KRAS_IVD/3.0	C	G12S	False	False			nomut
46921160	44188.7	KRAS_IVD/3.0	C	KRAS Total	True	True	22.02		nomut
46921160	44188.7	KRAS_IVD/3.0	C	G12A	False	False			nomut
46921160	44188.7	KRAS_IVD/3.0	C	Q61R/L	False	False			nomut
46921160	44188.7	KRAS_IVD/3.0	D	KRAS Total	True	True	21.67		nomut
46921160	44188.7	KRAS_IVD/3.0	D	A146T/V/P	False	False			nomut
46921160	44188.7	KRAS_IVD/3.0	E	KRAS Total	True	True	21.47		nomut
46921160	44188.7	KRAS_IVD/3.0	E	A59E/G/T	True	False	35.42	13.95	nomut
44970697	44062.6	KRAS_IVD/3.0	A	G12C	False	False			nomut	18
44970697	44062.6	KRAS_IVD/3.0	A	KRAS Total	True	True	22.37		nomut
44970697	44062.6	KRAS_IVD/3.0	A	G12V	False	False			nomut
44970697	44062.6	KRAS_IVD/3.0	A	Q61H/H2	False	False			nomut
44970697	44062.6	KRAS_IVD/3.0	A	G13D	False	False			nomut
44970697	44062.6	KRAS_IVD/3.0	B	G12R	False	False			nomut
44970697	44062.6	KRAS_IVD/3.0	B	KRAS Total	True	True	21.98		nomut
44970697	44062.6	KRAS_IVD/3.0	B	G12D	False	False			nomut
44970697	44062.6	KRAS_IVD/3.0	B	Q61K/K2	False	False			nomut
44970697	44062.6	KRAS_IVD/3.0	B	K117N1/N2	False	False			nomut
44970697	44062.6	KRAS_IVD/3.0	C	G12S	False	False			nomut
44970697	44062.6	KRAS_IVD/3.0	C	KRAS Total	True	True	22.11		nomut
44970697	44062.6	KRAS_IVD/3.0	C	G12A	False	False			nomut
44970697	44062.6	KRAS_IVD/3.0	C	Q61R/L	False	False			nomut
44970697	44062.6	KRAS_IVD/3.0	D	KRAS Total	True	True	22.14		nomut
44970697	44062.6	KRAS_IVD/3.0	D	A146T/V/P	False	False			nomut
44970697	44062.6	KRAS_IVD/3.0	E	KRAS Total	True	True	21.99		nomut
44970697	44062.6	KRAS_IVD/3.0	E	A59E/G/T	True	False	35.11	13.11	nomut
46631043	44055.3	KRAS_IVD/3.0	A	G12C	False	False			nomut	19
46631043	44055.3	KRAS_IVD/3.0	A	KRAS Total	True	True	23.42		nomut
46631043	44055.3	KRAS_IVD/3.0	A	G12V	False	False			nomut
46631043	44055.3	KRAS_IVD/3.0	A	Q61H/H2	False	False			nomut
46631043	44055.3	KRAS_IVD/3.0	A	G13D	False	False			nomut
46631043	44055.3	KRAS_IVD/3.0	B	G12R	False	False			nomut
46631043	44055.3	KRAS_IVD/3.0	B	KRAS Total	True	True	23.17		nomut
46631043	44055.3	KRAS_IVD/3.0	B	G12D	False	False			nomut
46631043	44055.3	KRAS_IVD/3.0	B	Q61K/K2	False	False			nomut
46631043	44055.3	KRAS_IVD/3.0	B	K117N1/N2	False	False			nomut
46631043	44055.3	KRAS_IVD/3.0	C	G12S	False	False			nomut
46631043	44055.3	KRAS_IVD/3.0	C	KRAS Total	True	True	23.48		nomut
46631043	44055.3	KRAS_IVD/3.0	C	G12A	False	False			nomut
46631043	44055.3	KRAS_IVD/3.0	C	Q61R/L	False	False			nomut
46631043	44055.3	KRAS_IVD/3.0	D	KRAS Total	True	True	23.35		nomut
46631043	44055.3	KRAS_IVD/3.0	D	A146T/V/P	False	False			nomut
46631043	44055.3	KRAS_IVD/3.0	E	KRAS Total	True	True	23.05		nomut
46631043	44055.3	KRAS_IVD/3.0	E	A59E/G/T	True	False	34.88	11.83	nomut
46631049	44027.7	KRAS_IVD/3.0	A	G12C	False	False			nomut	20
46631049	44027.7	KRAS_IVD/3.0	A	KRAS Total	True	True	21.71		nomut
46631049	44027.7	KRAS_IVD/3.0	A	G12V	False	False			nomut
46631049	44027.7	KRAS_IVD/3.0	A	Q61H/H2	False	False			nomut
46631049	44027.7	KRAS_IVD/3.0	A	G13D	False	False			nomut
46631049	44027.7	KRAS_IVD/3.0	B	G12R	False	False			nomut
46631049	44027.7	KRAS_IVD/3.0	B	KRAS Total	True	True	21.65		nomut
46631049	44027.7	KRAS_IVD/3.0	B	G12D	False	False			nomut
46631049	44027.7	KRAS_IVD/3.0	B	Q61K/K2	False	False			nomut
46631049	44027.7	KRAS_IVD/3.0	B	K117N1/N2	False	False			nomut
46631049	44027.7	KRAS_IVD/3.0	C	G12S	False	False			nomut
46631049	44027.7	KRAS_IVD/3.0	C	KRAS Total	True	True	21.76		nomut
46631049	44027.7	KRAS_IVD/3.0	C	G12A	False	False			nomut
46631049	44027.7	KRAS_IVD/3.0	C	Q61R/L	False	False			nomut
46631049	44027.7	KRAS_IVD/3.0	D	KRAS Total	True	True	21.64		nomut
46631049	44027.7	KRAS_IVD/3.0	D	A146T/V/P	False	False			nomut
46631049	44027.7	KRAS_IVD/3.0	E	KRAS Total	True	True	21.5		nomut
46631049	44027.7	KRAS_IVD/3.0	E	A59E/G/T	True	False	33.55	12.05	nomut
41750541	43850.8	KRAS_IVD/3.0	A	G12C	False	False			nomut	21
41750541	43850.8	KRAS_IVD/3.0	A	KRAS Total	True	True	18.48		nomut
41750541	43850.8	KRAS_IVD/3.0	A	G12V	False	False			nomut
41750541	43850.8	KRAS_IVD/3.0	A	Q61H/H2	False	False			nomut
41750541	43850.8	KRAS_IVD/3.0	A	G13D	True	False	28.72	10.24	nomut
41750541	43850.8	KRAS_IVD/3.0	B	G12R	False	False			nomut
41750541	43850.8	KRAS_IVD/3.0	B	KRAS Total	True	True	18.26		nomut
41750541	43850.8	KRAS_IVD/3.0	B	G12D	True	False	32.06	13.79	nomut
41750541	43850.8	KRAS_IVD/3.0	B	Q61K/K2	False	False			nomut
41750541	43850.8	KRAS_IVD/3.0	B	K117N1/N2	False	False			nomut
41750541	43850.8	KRAS_IVD/3.0	C	G12S	False	False			nomut
41750541	43850.8	KRAS_IVD/3.0	C	KRAS Total	True	True	18.47		nomut
41750541	43850.8	KRAS_IVD/3.0	C	G12A	False	False			nomut
41750541	43850.8	KRAS_IVD/3.0	C	Q61R/L	False	False			nomut
41750541	43850.8	KRAS_IVD/3.0	D	KRAS Total	True	True	17.92		nomut
41750541	43850.8	KRAS_IVD/3.0	D	A146T/V/P	True	False	34.35	16.43	nomut
41750541	43850.8	KRAS_IVD/3.0	E	KRAS Total	True	True	17.85		nomut
41750541	43850.8	KRAS_IVD/3.0	E	A59E/G/T	True	False	28.8	10.95	nomut
34620104	43462.3	KRAS_IVD/3.0	A	G12C	False	False			mut	22
34620104	43462.3	KRAS_IVD/3.0	A	KRAS Total	True	True	20.87		mut
34620104	43462.3	KRAS_IVD/3.0	A	G12V	True	True	22.62	1.75	mut
34620104	43462.3	KRAS_IVD/3.0	A	Q61H/H2	False	False			mut
34620104	43462.3	KRAS_IVD/3.0	A	G13D	True	False	31.98	11.11	mut
34620104	43462.3	KRAS_IVD/3.0	B	G12R	False	False			mut
34620104	43462.3	KRAS_IVD/3.0	B	KRAS Total	True	True	20.77		mut
34620104	43462.3	KRAS_IVD/3.0	B	G12D	False	False			mut
34620104	43462.3	KRAS_IVD/3.0	B	Q61K/K2	False	False			mut
34620104	43462.3	KRAS_IVD/3.0	B	K117N1/N2	False	False			mut
34620104	43462.3	KRAS_IVD/3.0	C	G12S	False	False			mut
34620104	43462.3	KRAS_IVD/3.0	C	KRAS Total	True	True	20.52		mut
34620104	43462.3	KRAS_IVD/3.0	C	G12A	False	False			mut
34620104	43462.3	KRAS_IVD/3.0	C	Q61R/L	False	False			mut
34620104	43462.3	KRAS_IVD/3.0	D	KRAS Total	True	True	20.79		mut
34620104	43462.3	KRAS_IVD/3.0	D	A146T/V/P	True	False	32.87	12.07	mut
34620104	43462.3	KRAS_IVD/3.0	E	KRAS Total	True	True	20.71		mut
34620104	43462.3	KRAS_IVD/3.0	E	A59E/G/T	True	False	30.51	9.8	mut
32710528	43130.4	KRAS_IVD/3.0	A	G12C	True	True	27.25	9.35	mut	23
32710528	43130.4	KRAS_IVD/3.0	A	KRAS Total	True	True	17.9		mut
32710528	43130.4	KRAS_IVD/3.0	A	G12V	False	False			mut
32710528	43130.4	KRAS_IVD/3.0	A	Q61H/H2	False	False			mut
32710528	43130.4	KRAS_IVD/3.0	A	G13D	True	False	30.45	12.56	mut
32710528	43130.4	KRAS_IVD/3.0	B	G12R	False	False			mut
32710528	43130.4	KRAS_IVD/3.0	B	KRAS Total	True	True	17.7		mut
32710528	43130.4	KRAS_IVD/3.0	B	G12D	True	True	19.58	1.88	mut
32710528	43130.4	KRAS_IVD/3.0	B	Q61K/K2	False	False			mut
32710528	43130.4	KRAS_IVD/3.0	B	K117N1/N2	False	False			mut
32710528	43130.4	KRAS_IVD/3.0	C	G12S	False	False			mut
32710528	43130.4	KRAS_IVD/3.0	C	KRAS Total	True	True	17.73		mut
32710528	43130.4	KRAS_IVD/3.0	C	G12A	False	False			mut
32710528	43130.4	KRAS_IVD/3.0	C	Q61R/L	False	False			mut
32710528	43130.4	KRAS_IVD/3.0	D	KRAS Total	True	True	17.58		mut
32710528	43130.4	KRAS_IVD/3.0	D	A146T/V/P	True	False	32.44	14.86	mut
32710528	43130.4	KRAS_IVD/3.0	E	KRAS Total	True	True	17.38		mut
32710528	43130.4	KRAS_IVD/3.0	E	A59E/G/T	True	False	27.81	10.43	mut
32610116	43074.3	KRAS_IVD/3.0	A	G12C	False	False			mut	24
32610116	43074.3	KRAS_IVD/3.0	A	KRAS Total	True	True	23.56		mut
32610116	43074.3	KRAS_IVD/3.0	A	G12V	False	False			mut
32610116	43074.3	KRAS_IVD/3.0	A	Q61H/H2	True	True	24.81	1.25	mut
32610116	43074.3	KRAS_IVD/3.0	A	G13D	True	False	32.63	9.07	mut
32610116	43074.3	KRAS_IVD/3.0	B	G12R	False	False			mut
32610116	43074.3	KRAS_IVD/3.0	B	KRAS Total	True	True	23.44		mut
32610116	43074.3	KRAS_IVD/3.0	B	G12D	False	False			mut
32610116	43074.3	KRAS_IVD/3.0	B	Q61K/K2	False	False			mut
32610116	43074.3	KRAS_IVD/3.0	B	K117N1/N2	False	False			mut
32610116	43074.3	KRAS_IVD/3.0	C	G12S	False	False			mut
32610116	43074.3	KRAS_IVD/3.0	C	KRAS Total	True	True	23.89		mut
32610116	43074.3	KRAS_IVD/3.0	C	G12A	False	False			mut
32610116	43074.3	KRAS_IVD/3.0	C	Q61R/L	False	False			mut
32610116	43074.3	KRAS_IVD/3.0	D	KRAS Total	True	True	23.37		mut
32610116	43074.3	KRAS_IVD/3.0	D	A146T/V/P	True	False	41.43	18.06	mut
32610116	43074.3	KRAS_IVD/3.0	E	KRAS Total	True	True	22.8		mut
32610116	43074.3	KRAS_IVD/3.0	E	A59E/G/T	True	False	33.99	11.19	mut
32610119	43083.3	KRAS_IVD/3.0	A	G12C	False	False			nomut	25
32610119	43083.3	KRAS_IVD/3.0	A	KRAS Total	True	True	21.82		nomut
32610119	43083.3	KRAS_IVD/3.0	A	G12V	True	False	35.59	13.78	nomut
32610119	43083.3	KRAS_IVD/3.0	A	Q61H/H2	False	False			nomut
32610119	43083.3	KRAS_IVD/3.0	A	G13D	True	False	31.6	9.79	nomut
32610119	43083.3	KRAS_IVD/3.0	B	G12R	False	False			nomut
32610119	43083.3	KRAS_IVD/3.0	B	KRAS Total	True	True	21.79		nomut
32610119	43083.3	KRAS_IVD/3.0	B	G12D	False	False			nomut
32610119	43083.3	KRAS_IVD/3.0	B	Q61K/K2	False	False			nomut
32610119	43083.3	KRAS_IVD/3.0	B	K117N1/N2	False	False			nomut
32610119	43083.3	KRAS_IVD/3.0	C	G12S	False	False			nomut
32610119	43083.3	KRAS_IVD/3.0	C	KRAS Total	True	True	21.91		nomut
32610119	43083.3	KRAS_IVD/3.0	C	G12A	False	False			nomut
32610119	43083.3	KRAS_IVD/3.0	C	Q61R/L	False	False			nomut
32610119	43083.3	KRAS_IVD/3.0	D	KRAS Total	True	True	21.57		nomut
32610119	43083.3	KRAS_IVD/3.0	D	A146T/V/P	True	False	35.54	13.97	nomut
32610119	43083.3	KRAS_IVD/3.0	E	KRAS Total	True	True	21.53		nomut
32610119	43083.3	KRAS_IVD/3.0	E	A59E/G/T	True	False	32.15	10.62	nomut
46921159	44264.4	KRAS_IVD/3.0	A	G12C	False	False			nomut	26
46921159	44264.4	KRAS_IVD/3.0	A	KRAS Total	True	True	21.16		nomut
46921159	44264.4	KRAS_IVD/3.0	A	G12V	False	False			nomut
46921159	44264.4	KRAS_IVD/3.0	A	Q61H/H2	True	False	36.57	15.41	nomut
46921159	44264.4	KRAS_IVD/3.0	A	G13D	False	False			nomut
46921159	44264.4	KRAS_IVD/3.0	B	G12R	False	False			nomut
46921159	44264.4	KRAS_IVD/3.0	B	KRAS Total	True	True	21.01		nomut
46921159	44264.4	KRAS_IVD/3.0	B	G12D	False	False			nomut
46921159	44264.4	KRAS_IVD/3.0	B	Q61K/K2	False	False			nomut
46921159	44264.4	KRAS_IVD/3.0	B	K117N1/N2	False	False			nomut
46921159	44264.4	KRAS_IVD/3.0	C	G12S	False	False			nomut
46921159	44264.4	KRAS_IVD/3.0	C	KRAS Total	True	True	21.05		nomut
46921159	44264.4	KRAS_IVD/3.0	C	G12A	False	False			nomut
46921159	44264.4	KRAS_IVD/3.0	C	Q61R/L	True	False	36.6	15.55	nomut
46921159	44264.4	KRAS_IVD/3.0	D	KRAS Total	True	True	21.02		nomut
46921159	44264.4	KRAS_IVD/3.0	D	A146T/V/P	False	False			nomut
46921159	44264.4	KRAS_IVD/3.0	E	KRAS Total	True	True	20.98		nomut
46921159	44264.4	KRAS_IVD/3.0	E	A59E/G/T	True	False	33.84	12.85	nomut
46631045	44040.6	KRAS_IVD/3.0	A	G12C	False	False			nomut	27
46631045	44040.6	KRAS_IVD/3.0	A	KRAS Total	True	True	20.25		nomut
46631045	44040.6	KRAS_IVD/3.0	A	G12V	False	False			nomut
46631045	44040.6	KRAS_IVD/3.0	A	Q61H/H2	False	False			nomut
46631045	44040.6	KRAS_IVD/3.0	A	G13D	False	False			nomut
46631045	44040.6	KRAS_IVD/3.0	B	G12R	False	False			nomut
46631045	44040.6	KRAS_IVD/3.0	B	KRAS Total	True	True	20.05		nomut
46631045	44040.6	KRAS_IVD/3.0	B	G12D	False	False			nomut
46631045	44040.6	KRAS_IVD/3.0	B	Q61K/K2	False	False			nomut
46631045	44040.6	KRAS_IVD/3.0	B	K117N1/N2	False	False			nomut
46631045	44040.6	KRAS_IVD/3.0	C	G12S	False	False			nomut
46631045	44040.6	KRAS_IVD/3.0	C	KRAS Total	True	True	20.29		nomut
46631045	44040.6	KRAS_IVD/3.0	C	G12A	False	False			nomut
46631045	44040.6	KRAS_IVD/3.0	C	Q61R/L	False	False			nomut
46631045	44040.6	KRAS_IVD/3.0	D	KRAS Total	True	True	20.06		nomut
46631045	44040.6	KRAS_IVD/3.0	D	A146T/V/P	False	False			nomut
46631045	44040.6	KRAS_IVD/3.0	E	KRAS Total	True	True	20.04		nomut
46631045	44040.6	KRAS_IVD/3.0	E	A59E/G/T	True	False	33.17	13.13	nomut
39690171	43676.5	KRAS_IVD/3.0	A	G12C	False	False			mut	28
39690171	43676.5	KRAS_IVD/3.0	A	KRAS Total	True	True	20.92		mut
39690171	43676.5	KRAS_IVD/3.0	A	G12V	False	False			mut
39690171	43676.5	KRAS_IVD/3.0	A	Q61H/H2	False	False			mut
39690171	43676.5	KRAS_IVD/3.0	A	G13D	False	False			mut
39690171	43676.5	KRAS_IVD/3.0	B	G12R	False	False			mut
39690171	43676.5	KRAS_IVD/3.0	B	KRAS Total	True	True	20.75		mut
39690171	43676.5	KRAS_IVD/3.0	B	G12D	False	False			mut
39690171	43676.5	KRAS_IVD/3.0	B	Q61K/K2	False	False			mut
39690171	43676.5	KRAS_IVD/3.0	B	K117N1/N2	False	False			mut
39690171	43676.5	KRAS_IVD/3.0	C	G12S	False	False			mut
39690171	43676.5	KRAS_IVD/3.0	C	KRAS Total	True	True	20.59		mut
39690171	43676.5	KRAS_IVD/3.0	C	G12A	False	False			mut
39690171	43676.5	KRAS_IVD/3.0	C	Q61R/L	False	False			mut
39690171	43676.5	KRAS_IVD/3.0	D	KRAS Total	True	True	20.66		mut
39690171	43676.5	KRAS_IVD/3.0	D	A146T/V/P	False	False			mut
39690171	43676.5	KRAS_IVD/3.0	E	KRAS Total	True	True	20.59		mut
39690171	43676.5	KRAS_IVD/3.0	E	A59E/G/T	True	False	33.08	12.49	mut
41750499	43832.4	KRAS_IVD/3.0	A	G12C	False	False			mut
41750499	43832.4	KRAS_IVD/3.0	A	KRAS Total	True	True	18.75		mut
41750499	43832.4	KRAS_IVD/3.0	A	G12V	True	True	27.15	8.41	mut
41750499	43832.4	KRAS_IVD/3.0	A	Q61H/H2	False	False			mut
41750499	43832.4	KRAS_IVD/3.0	A	G13D	True	True	21.02	2.27	mut
41750499	43832.4	KRAS_IVD/3.0	B	G12R	False	False			mut
41750499	43832.4	KRAS_IVD/3.0	B	KRAS Total	True	True	18.65		mut
41750499	43832.4	KRAS_IVD/3.0	B	G12D	True	False	36.12	17.47	mut
41750499	43832.4	KRAS_IVD/3.0	B	Q61K/K2	False	False			mut
41750499	43832.4	KRAS_IVD/3.0	B	K117N1/N2	False	False			mut
41750499	43832.4	KRAS_IVD/3.0	C	G12S	False	False			mut
41750499	43832.4	KRAS_IVD/3.0	C	KRAS Total	True	True	18.46		mut
41750499	43832.4	KRAS_IVD/3.0	C	G12A	False	False			mut
41750499	43832.4	KRAS_IVD/3.0	C	Q61R/L	False	False			mut
41750499	43832.4	KRAS_IVD/3.0	D	KRAS Total	True	True	18.48		mut
41750499	43832.4	KRAS_IVD/3.0	D	A146T/V/P	True	False	35.81	17.33	mut
41750499	43832.4	KRAS_IVD/3.0	E	KRAS Total	True	True	18.43		mut
41750499	43832.4	KRAS_IVD/3.0	E	A59E/G/T	True	False	29.41	10.98	mut
41750500	43816.5	KRAS_IVD/3.0	A	G12C	False	False			mut
41750500	43816.5	KRAS_IVD/3.0	A	KRAS Total	True	True	25.16		mut
41750500	43816.5	KRAS_IVD/3.0	A	G12V	False	False			mut
41750500	43816.5	KRAS_IVD/3.0	A	Q61H/H2	False	False			mut
41750500	43816.5	KRAS_IVD/3.0	A	G13D	False	False			mut
41750500	43816.5	KRAS_IVD/3.0	B	G12R	True	True	27.31	2.16	mut
41750500	43816.5	KRAS_IVD/3.0	B	KRAS Total	True	True	25.15		mut
41750500	43816.5	KRAS_IVD/3.0	B	G12D	False	False			mut
41750500	43816.5	KRAS_IVD/3.0	B	Q61K/K2	False	False			mut
41750500	43816.5	KRAS_IVD/3.0	B	K117N1/N2	False	False			mut
41750500	43816.5	KRAS_IVD/3.0	C	G12S	False	False			mut
41750500	43816.5	KRAS_IVD/3.0	C	KRAS Total	True	True	25.56		mut
41750500	43816.5	KRAS_IVD/3.0	C	G12A	False	False			mut
41750500	43816.5	KRAS_IVD/3.0	C	Q61R/L	False	False			mut
41750500	43816.5	KRAS_IVD/3.0	D	KRAS Total	True	True	24.76		mut
41750500	43816.5	KRAS_IVD/3.0	D	A146T/V/P	False	False			mut
41750500	43816.5	KRAS_IVD/3.0	E	KRAS Total	True	True	24.68		mut
41750500	43816.5	KRAS_IVD/3.0	E	A59E/G/T	True	False	36.9	12.22	mut
39690170	43712.4	KRAS_IVD/3.0	A	G12C	False	False			mut
39690170	43712.4	KRAS_IVD/3.0	A	KRAS Total	True	True	20.08		mut
39690170	43712.4	KRAS_IVD/3.0	A	G12V	True	True	23.09	3.01	mut
39690170	43712.4	KRAS_IVD/3.0	A	Q61H/H2	False	False			mut
39690170	43712.4	KRAS_IVD/3.0	A	G13D	False	False			mut
39690170	43712.4	KRAS_IVD/3.0	B	G12R	False	False			mut
39690170	43712.4	KRAS_IVD/3.0	B	KRAS Total	True	True	19.88		mut
39690170	43712.4	KRAS_IVD/3.0	B	G12D	False	False			mut
39690170	43712.4	KRAS_IVD/3.0	B	Q61K/K2	False	False			mut
39690170	43712.4	KRAS_IVD/3.0	B	K117N1/N2	False	False			mut
39690170	43712.4	KRAS_IVD/3.0	C	G12S	False	False			mut
39690170	43712.4	KRAS_IVD/3.0	C	KRAS Total	True	True	19.75		mut
39690170	43712.4	KRAS_IVD/3.0	C	G12A	False	False			mut
39690170	43712.4	KRAS_IVD/3.0	C	Q61R/L	False	False			mut
39690170	43712.4	KRAS_IVD/3.0	D	KRAS Total	True	True	19.8		mut
39690170	43712.4	KRAS_IVD/3.0	D	A146T/V/P	True	False	37.22	17.42	mut
39690170	43712.4	KRAS_IVD/3.0	E	KRAS Total	True	True	19.7		mut
39690170	43712.4	KRAS_IVD/3.0	E	A59E/G/T	True	False	30.92	11.22	mut

## Sheet: 2
Cartridge ID	Run Date	Test Type	Chamber	Target	Valid Curve	Target Detected	Cq	Delta Cq	results
44291025	44027.5	NRAS-BRAF_IVD/1.0	A	NRAS G13D	True	False	47.73	13.68
44291025	44027.5	NRAS-BRAF_IVD/1.0	A	NRAS Total	True	True	34.05
44291025	44027.5	NRAS-BRAF_IVD/1.0	A	NRAS A146T	False	False
44291025	44027.5	NRAS-BRAF_IVD/1.0	A	NRAS Q61H1	False	False
44291025	44027.5	NRAS-BRAF_IVD/1.0	A	NRAS Q61H2	False	False
44291025	44027.5	NRAS-BRAF_IVD/1.0	B	NRAS Total	True	True	33.87
44291025	44027.5	NRAS-BRAF_IVD/1.0	B	NRAS G12C	False	False
44291025	44027.5	NRAS-BRAF_IVD/1.0	B	NRAS Q61K	False	False
44291025	44027.5	NRAS-BRAF_IVD/1.0	C	NRAS K117N/N2	False	False
44291025	44027.5	NRAS-BRAF_IVD/1.0	C	NRAS Total	True	True	33.91
44291025	44027.5	NRAS-BRAF_IVD/1.0	C	BRAF V600E	False	False
44291025	44027.5	NRAS-BRAF_IVD/1.0	C	NRAS Q61R	True	False	54.91	21
44291025	44027.5	NRAS-BRAF_IVD/1.0	C	BRAF V600K/R	False	False
44291025	44027.5	NRAS-BRAF_IVD/1.0	C	BRAF Total	True	True	36.35
44291025	44027.5	NRAS-BRAF_IVD/1.0	D	NRAS G12D	False	False
44291025	44027.5	NRAS-BRAF_IVD/1.0	D	NRAS Total	True	True	33.91
44291025	44027.5	NRAS-BRAF_IVD/1.0	D	NRAS A146V	False	False
44291025	44027.5	NRAS-BRAF_IVD/1.0	D	NRAS Q61L	False	False
44291025	44027.5	NRAS-BRAF_IVD/1.0	D	NRAS G12S	False	False
44291025	44027.5	NRAS-BRAF_IVD/1.0	E	NRAS G13R/V	False	False
44291025	44027.5	NRAS-BRAF_IVD/1.0	E	NRAS Total	True	True	33.76
44291025	44027.5	NRAS-BRAF_IVD/1.0	E	NRAS G12A/V	True	True	45.91	12.15
44291025	44027.5	NRAS-BRAF_IVD/1.0	E	NRAS A59T	False	False
44291025	44027.5	NRAS-BRAF_IVD/1.0	E	BRAF V600D/E2	False	False
44291025	44027.5	NRAS-BRAF_IVD/1.0	E	BRAF Total	True	True	36.27
